# Supplementary material for: Large-scale exploration of growth inhibition caused by overexpression of genomic fragments in Saccharomyces cerevisiae
Source: Genome Biol. 2004 Aug 31;5(9):R72. doi: 10.1186/gb-2004-5-9-r72 (PMC522879; doi:10.1186/gb-2004-5-9-r72)
Supplement: Additional data file 1 — Lists and coordinates of the 493 in-frame fragments of annotated ORFs giving toxic phenotypes when overexpressed, and short description of their cognate genes [file gb-2004-5-9-r72-s1.xls]

## Sheet: 16.17.12.13_nouveau.xls
Clone#	Linker_seq24	Insert_seq30	basal/overexpression growth level	ORF name	gene name	ORF size (nt)	insert start/ATG	insert start/chromosome coordinates	insert size (nt)	predicted TMS	conserved domains	function	Notes
136	TACGCTGGATCCCGGACGAAGGCC	GGCTCGTTGGATACACGGTACAAGGGAATT	3 / 0	YMR056c	AAC1	930	151	388093	820	2, 1	mito_carr (3 dom.)	ADP/ATP carrier protein of the mitochondrial carrier family (MCF) of membrane transporters
4350	TACGCTGGATCCCGGACGAAGGCC	TTTGGTTTCAAGAAAGAGGAAGGCTATGGT	3 / 0	YBR085w	AAC3	924	310	416250	520	2, 1	mito_carr (2 dom.)	ADP/ATP transporter protein, member of the mitochondrial carrier family (MCF) of membrane transporters
4140	TACGCTGGATCCCGGACGAAGGCC	CACAAAAGCTCCACTTTGCATAGTACGTCT	3 / 0	YLR131c	ACE2	2313	1663	405161	520	0	COG5048 (C2H2-Znf)	Metallothionein expression activator with similarity to Swi5p, has three tandem C2H2-type zinc fingers
363	TACGCTGGATCCCGGACGAAGGCC	GGTATAGGTAACATTGCTAACGCTGTCATT	2 / 1	YBL015w	ACH1	1581	829	194912	1070	0	AcetylCoA_hydro	Acetyl-CoA hydrolase, catalyzes the hydrolysis of acetyl-CoA and longer acyl CoA chains slowly, involved in acetate utilization and sporulation
4246	TACGCTGGATCCCGGACGAAGGCC	ATCCAAGCCGTTTTGTCCTTGTACTCTTCC	3 / 0	YFL039c exon2	ACT1	1128	406	53982	620	1, 2	ACTIN	Actin, involved in cell polarization, endocytosis, and other cytoskeletal functions	(b)
1429	TACGCTGGATCCCGGACGAAGGCC	CTCGTCATTGTTCTCGTTCCCTTTCTTCCT	3 / 2	YOL086c	ADH1	924	-93	160686	1420	0	ADH_zinc_N	Alcohol dehydrogenase I, cytoplasmic isozyme reducing acetaldehyde to ethanol, regenerating NAD+	(a)
4213	TACGCTGGATCCCGGACGAAGGCC	GAAGACTTGAATAACTCCATAATATTAAGC	3 / 0	YCR011c	ADP1	3150	2794	134074	820	2	_	Member of the ATP-binding cassette (ABC) superfamily of membrane transporters
1428	TACGCTGGATCCCGGACGAAGGCC	ATGCCCTCGCAGACAACAAGTTTGATTACA	3 / 0	YNR044w	AGA1	2178	1330	705025	320	1, 1	_	Anchor subunit of a-agglutinin
4338	TACGCTGGATCCCGGACGAAGGCC	TCTGCGCTTGCCAAAAAGGTGTCCAGTATC	3 / 1	YOR335c	ALA1	2877	2728	946374	340	0	_	Alanyl-tRNA synthetase, cytoplasmic
542	TACGCTGGATCCCGGACGAAGGCC	GTGGGATTTGGTATAGCAGGCTATTTAGCT	3 / 0	YBR243c	ALG7	1347	85	706667	1020	7, 1	Glycos_transf_4	UDP-N-acetyl-glucosamine-1-P transferase (GPT); ER protein that transfers GlcNac-P from UDP-GlcNac to Dol-P
4210	TACGCTGGATCCCGGACGAAGGCC	ccggacgaaggccATTTCCTGGCTAGTATA	3 / 1	YNL219c	ALG9	1668	527	237136	670	4, 1	PMP	Mannosyltransferase involved in N-glycosylation, catalyzes transfer of mannose from Dol-P-Man to lipid-linked oligosaccharides
4358	TACGCTGGATCCCGGACGAAGGCC	ATTGATGAAGGTCGATCTCTCAAATTAAAT	3 / 1	YNL172w	APC1	5247	2674	313306	570	1	_	Component of the anaphase-promoting complex (APC); required for Clb2p degradation and for the metaphase-anaphase transition
2016	TACGCTGGATCCCGGACGAAGGCC	CAGTCCCACGTTTCACAATTCTTATTAGCT	1 / 0	YKL135c	APL2	2181	643	188002	1120	0, 1	Adaptin_N	Beta-adaptin, large subunit of the clathrin-associated protein (AP) complex
5832	TACGCTGGATCCCGGACGAAGGCC	CATCCCAACAAATATGCAGTGTCACTTGCA	3 / 1	YPR029c	APL4	2499	337	626626	870	2	Adaptin_N	gamma-Adaptin, large subunit of the clathrin-associated protein (AP) complex
5967	TACGCTGGATCCCGGACGAAGGCC	CTTGGCTTTGTCCTGGTTCCAGGCTTCATA	3 / 1	YHL047c	ARN2	1914	970	9242	720	7	_	Triacetylfusarinine C transporter, member of the yeast-specific putative multidrug-resistance family of the major facilitator superfamily (MFS)
4100	TACGCTGGATCCCGGACGAAGGCC	TGGCTTATTTATACTGATATTACTCAAAAT	3 / 1	YNL059c	ARP5	2268	1606	513326	720	0	ACTIN	Actin-related protein, possible component of the INO80 complex
2425	TACGCTGGATCCCGGACGAAGGCC	CATGCTTTGTTGCGTTATTCTGCTTTAATT	3 / 0	YGR097w	ASK10	3441	1210	679898	320	0	_	Potential transcription factor involved in Skn7p-mediated two-component regulatory system
2412	TACGCTGGATCCCGGACGAAGGCC	TTTCAGAACGCTAATCAATTCATCATGCTA	3 / 0	YPR020w	ATP20	348	-24	599841	870	0, 1	ATP-synt_G	F1F0-ATP synthase complex F0 membrane domain g subunit	(a)
4230	TACGCTGGATCCCGGACGAAGGCC	AAATTTCAAAGCTGGAAAGATATAATAAAC	3 / 0	YOR079c	ATX2	942	409	474009	420	4	Zip	Manganese-trafficking protein
4031	TACGCTGGATCCCGGACGAAGGCC	AAGGATGAAATAGAGCGCAACAATAGTCGT	3 / 1	YOR011w	AUS1	4185	1999	351676	1170	2, 1	CcmA	Putative sterol transporter, member of the ATP-binding cassette (ABC) superfamily of membrane transporters
533	TACGCTGGATCCCGGACGAAGGCC	ccggacgaaggccTGTTTAACCAAACGATG	2 / 0	YOR113w	AZF1	2745	1679	535752	1120	0, 1	COG5048 (C2H2-Znf)	Protein with four tandem C2H2-type zinc fingers, probable transcription factor
4123	TACGCTGGATCCCGGACGAAGGCC	TCCTTCGTCACGTATTTTATGGTCCAAGCG	3 / 1	YDR046c	BAP3	1815	394	550178	520	5, 1	aa_permeases	Branched chain amino acid permease, also transports threonine, alanine and aromatic and sulfur containing amino acids
74	TACGCTGGATCCCGGAgGAAGGCC	AGTCCTGGAGGAATCTCAGATAGCCCACAG	3 / 2	YKR099w	BAS1	2436	1060	636540	1070	0	REB1	Transcription factor involved in regulation of basal and induced activity of histidine and adenine biosynthesis genes
67	TACGCTGGATCCCGGACGAAGGCC	GCTCCGATAGTACCGAGAGAACCACTTCGT	3 / 0	YPL255w	BBP1	1158	349	68073	670	0	SbcC	Protein of the spindle pole body that binds to Bfr1p
366	TACGCTGGATCCCGGACGAAGGCC	TCCGTATTTCCACCCTCCAAGCAGTACACA	3 / 0	YER155c	BEM2	6504	247	482598	1220	0, 1	_	GTPase-activating (GAP) protein that regulates Rho1p and has a role in bud emergence and cell cycle-related cytoskeletal reorganization
1493	TACGCTGGATCCCGGACGAAGGCC	AAAAAGGATGATTTTGACGATGCTATTAAA	3 / 0	YJR053w	BFA1	1725	301	534015	820	0	_	Component of a spindle assembly checkpoint pathway, acts downstream of Bub2p to block cytokinesis
4247	TACGCTGGATCCCGGACGAAGGCC	ATAAAAAATGACAATGACAGTATCACGAAA	3 / 2	YJR089w	BIR1	2865	745	588150	1120	0	_	Protein involved in chromosome segregation, contains a BIR domain that is common to inhibitors of apoptosis
1355	TACGCTGGATCCCGGACGAAGGCC	GGGTTGGTTACTATGGCTATTATGATGCCT	3 / 0	YLL015w	BPT1	4680	1315	117745	620	2	ABC_mb and ABC_ATPase	Membrane transporter of the ATP-binding cassette (ABC) superfamily, capable of transporting unconjugated bilirubin into the vacuole	(e)
4357	TACGCTGGATCCCGGACGAAGGCC	GAAAGTGAAGTGGATGAACCTCTGCAGCTT	3 / 0	YLL015w	BPT1	4680	2680	119110	1120	5, 1	ABC_membrane	Membrane transporter of the ATP-binding cassette (ABC) superfamily, capable of transporting unconjugated bilirubin into the vacuole	(e)
2053	TACGCTGGATCCCGGACGAAGGCC	TCAATTAAGGATACACAAAACGTAGGGCAA	3 / 0	YBL097w	BRN1	2187	583	41485	820	0	LOC7	Subunit of condensin protein complex required for proper chromosome condensation and segregation
4028	TACGCTGGATCCCGGACGAAGGCC	ccggacgaaggccAAGGTTTTGCACTTAAT	3 / 2	YER172c	BRR2	6492	3269	532749	970	0	SEC63, DEAD (N-ter)	RNA helicase-related protein required for pre-mRNA splicing
5813	TACGCTGGATCCCGGACGAAGGCC	ATCATGGACGTTGATAACAAAAATTTTCAA	3 / 0	YKL092c	BUD2	3315	1330	267772	870	1	RasGAP	GTPase-activating protein for Rsr1p/Bud1p, involved in bud site selection
5817	TACGCTGGATCCCGGACGAAGGCC	GCAAGGATTGTCGGTAAAGATCAAAAGGCC	3 / 0	YMR275c	BUL1	2931	1375	817207	900	0, 1	Bul1_N, Bul1_C,	Protein involved in the ubiquitination pathway
1419	TACGCTGGATCCCGGACGAAGGCC	atcccggacgaacgcCTAATGGAAATGGAG	3 / 1	YER048c	CAJ1	1176	493	247664	920	0	_	Homolog of E. coli DnaJ, has a leucine zipper
1482	TACGCTGGATCCCGGACGAAGGCC	TCTTCAAGAGGCTATATTTTACATCAGCTT	3 / 0	YGR140w	CBF2	2871	1834	769256	570	0	_	Component (subunit a) of Cbf3 kinetochore complex
5712	TACGCTGGATCCCGGACGAAGGCC	TCATCCGTAAGACATCAAAAGCCCTTGACT	3 / 1	YJL209w	CBP1	1965	391	38395	870	0	_	Protein required for COB mRNA stability or 5' processing, interacts with 5' end of COB mRNA
716	TACGCTGGATCCCGGACGAAGGCC	GGAAATGCAGCAATTAGCGGTAACCGTTCT	3 / 1	YGL116w	CDC20	1833	25	289831	720	0	_	Activator of anaphase promoting complex (APC), required for microtubule function at mitosis and for exit from anaphase, contains WD (WD-40) repeats
408	TACGCTGGATCCCGGACGAAGGCC	GGTGGATTTGCTCGCTGTTTCCAAATTAAG	3 / 1	YMR001c	CDC5	2118	271	270866	1120	1	S_TKc	Serine/threonine protein kinase required for exit from mitosis; may be involved in operation of the mitotic spindle, member of the polo family of protein kinases
41	TACGCTGGATCCCGGACGAAGGCC	ATAATGTCTTCTGGTTTGGTCTTAGAAAAC	3 / 0	YPL160w	CDC60	3273	-3	246986	470	1, 1	LeuS	Leucyl-tRNA synthetase, cytoplasmic	(a)
445	TACGCTGGATCCCGGACGAAGGCC	TTGACGTCTGGGAGTAGAGATCATCGAATA	3 / 0	YGL003c	CDH1	1701	1069	493101	520	0	WD40	Protein involved in Clb2p cyclin proteolysis, has WD (WD-40) repeats
4315	TACGCTGGATCCCGGACGAAGGCC	CAGAATAATAACAACGTGCCCAGGAAGAGA	3 / 0	YLR098c	CHA4	1947	91	339384	320	0, 2	GAL4	Zinc-finger protein required for transcriptional activation of CHA1, has a Zn[2]-Cys[6] fungal-type binuclear cluster domain
1327	TACGCTGGATCCCGGACGAAGGCt	TATTTGGTATTAACCTACACACTTATGATA	3 / 2	YGR157w	CHO2	2610	1330	803763	820	0	_	Phosphatidylethanolamine N-methyltransferase, carries out first methylation step in the phosphatidylcholine biosynthesis pathway
70H5	ACGCTGgGATCCCGGACGAAGGta	TGAGATTTGACACCATCAAATTCACCATTC	3 / 1	YOR349w	CIN1	3045	2600	992380	620	0, 1	CIN1	Protein involved in chromosome segregation, required for microtubule stability
2417	TACGCTGGATCCCGGACGAAGGCC	GCGGGCCCACATATTGCAAGGCCGGTGACA	3 / 0	YOR028c	CIN5	888	337	384083	1470	0, 1	bZIP	Transcription factor of the basic leucine zipper (bZIP) family and one of eight members of a fungal-specific family of bZIP proteins, involved in salt tolerance
1310	TACGCTGGATCCCGGACGAAGGCC	GGTGGTAATACGAAAACCGCACTAATTGCT	3 / 1	YEL061c	CIN8	3117	1441	38211	920	0	KISc	Kinesin-related protein involved in establishment and maintenance of mitotic spindle	(e)
4129	TACGCTGGATCCCGGACGAAGGCa	AGAGAACTTGACCTTAATCAAAAGTTTGAA	3 / 1	YEL061c	CIN8	3117	1972	37680	620	0	_	Kinesin-related protein involved in establishment and maintenance of mitotic spindle	(e)
4335	TACGCTGGATCCCGGACGAAGGCC	ATTCCAGAGCACGTTATCCAACTTTTAGAT	3 / 0	YNR001c	CIT1	1440	475	630584	320	1	citrate_synt	Citrate synthase, mitochondrial, converts acetyl-CoA and oxaloacetate into citrate plus CoA
115C3	ACGCTGgGATCCCGGACGAAGGCC	AAAAAAAAGTTCTATCCGAGGTAAACAGTA	3 / 0	YGR109c	CLB6	1143	134	706362	620	0	cyclin	B-type cyclin appearing late in G1, involved in initiation of DNA synthesis
2029	TACGCTGGATCCCGGACGAAGGCC	GAGGAGACTGTAAAGGCAAGAGCAAACGCA	3 / 0	YLR433c	CNA1	1662	1267	1004738	520	0	_	Calcineurin catalytic (A) subunit, protein serine/threonine phosphatase 2B (PP2B), member of the PPP family of protein phosphatases
4340	TACGCTGGATCCCGGACGAAGGCC	GATAAGCTAAGCAAATGGGCTGTCAAATAC	3 / 0	YPR105c	COD1	2586	1984	737583	870	0	_	conserved oligomeric golgi complex
1342	TACGCTGGATCCCGGACGAAGGCC	TTTAAGCTTACTTGGTTTTTAAAGAGGATT	3 / 0	YNL336w	COS1	1146	670	8999	570	2	DUP	Member of the COS family of subtelomerically-encoded proteins
159D3	ACGCTGgGATCCCGGACGAAGGCC	ATGGTTCCAGCTGCCAAGAAGCGTTCAGAA	3 / 1	YGL263w	COS12	1143	431	3220	270	1	_	Member of the COS family of subtelomerically-encoded proteins
5968	TACGCTGGATCCCGGACGAAGGCC	TCCGTCAATGAATTGTTATGTTTAACAGTA	3 / 2	YPL172c	COX10	1389	529	225212	420	3	UbiA	Farnesyl transferase required for heme A synthesis
154E3	TACGCTGGATCCCGGACGAAGGCC	GAATATGCTACCAATCCGAGTAAAACTCCT	3 / 1	YDL142c	CRD1	852	154	202418	370	2	CDP-OH_P_transf	Cardiolipin synthase, synthesizes cardiolipin from phosphatidylglycerol and CDP-diacylglycerol
178	TACGCTGGATCCCGGACGAAGGCC	TCATTCTATTTACAAAGTGATGATTTGGAT	3 / 1	YGR189c	CRH1	1524	370	877817	870	1, 3	Glyco_hydro_16	Cell wall protein
1449	TACGCTGGATCCCGGACGAAGGCC	CCAGTTAAAAACGAAGATGACGGAACGTTA	1 / 0	YNL027w	CRZ1	2037	1030	580605	720	0	COG5048 (C2H2-Znf)	Calcineurin-dependent transcription factor, regulates gene expression downstream of calcineurin in response to multiple environmental signals, has two C2H2-type zinc finger domains
430	TACGCTGGATCCCGGACGAAGGCg	GGTATCAATCTGTTATATTCCCTGAAGCCT	2 / 0	YLR087c	CSF1	8877	5674	310059	670	1, 1	_	Protein required for normal growth rate and resistance to NaCl and H2O2
2440	TACGCTGGATCCCGGACGAAGGCC	GTCGGACACAAGGAGAAGAAGCAAGGGGCC	3 / 0	YBR158w	CST13	1650	691	557196	1020	0, 1	_	Protein required for optimal growth and germination rate
2428	TACGCTGGATCCCGGACGAAGGCC	ATACCGAATGCCAATTCGACCTCAACGACT	3 / 0	YDR151c	CTH1	978	40	765109	970	0	ZnF_C3H1 (2 domains)	Protein of the inducible CCCH zinc finger family
2028	TACGCTGGATCCCGGACGAAGGCC	CTATCTTCATCAATGCCCAATTCACCCAAG	2 / 0	YDL117w	CYK3	2658	343	248922	670	0	CYK3	Protein possibly involved in cytokinesis
73	TACGCTGGATCCCGGACGAAGGCC	GACAAGAATAATGTGTTCAGCATTGCTTTT	3 / 0	YDR430c	CYM1	2970	187	1328274	520	0	Ptr	similarity to C.perfringens hypothetical hypA protein
2E11	ACGCTGgGATCCCGGACGAAGGCC	GAATGGTTAATATTAGAGCATCTAAATTTC	3 / 0	YJL005w	CYR1	6081	2537	427381	1220	0	COG4886	Adenylate cyclase, generates cAMP in response to ras activation
161	TACGCTGGATCCCGGACGAAGGCC	CCAGGCAATCAACTAGAGTGCTCTGCAAAC	3 / 0	YKL087c	CYT2	675	103	277403	620	0	Cyto_heme_lyase	Holocytochrome c1 synthase (cytochrome c1 heme lyase)
4252	TACGCTGGATCCCGGACGAAGGCC	ACTGTTGAGCTTGTAGTGAATTACGATATA	3 / 0	YHR169w	DBP8	1296	964	443142	1020	0	HELICc	Essential nucleolar RNA helicase required for biogenesis of 40S ribosomal subunits
68B5	ACGCTGgGATCCCGGACGAAGGCC	ATAAGCCATCAATGCTACAGACAGCAAAGA	3 / 1	YLR276c	DBP9	1785	1307	695524	420	0	_	Protein with similarity to DEAD box RNA helicases
1479	TACGCTGGATCCCGGACGAAGGCC	TTTTTGATCCGATGCGATAATGGCAGTGCA	3 / 2	YOR030w	DFG16	1860	352	387175	620	3, 1	_	Protein involved in invasive growth upon nitrogen starvation
122	TACGCTGGATCCCGGACGAAGGCC	CATATTGCACCTACCCATTTTGATGATGGT	3 / 0	YER166w	DNF1	4716	94	512833	870	1	_	Member of the Drs2p family of the P-type ATPase superfamily
4130	TACGCTGGATCCCGGACGAAGGCC	AAGCCAATGAAAGATATTAGCACACCCGAT	3 / 1	YDR093w	DNF2	4839	187	631461	1220	1	MgtA	Member of the Drs2p family of the P-type ATPase superfamily
476	TACGCTGGATCCCGGACGAAGGCC	AAGTTAGCCAATACTTATTTTTTCATTGTC	3 / 1	YMR162c	DNF3	4971	490	583431	420	1, 1	MgtA	Member of the Drs2p family of the P-type ATPase superfamily
127H2	TACGCTGGATCCCGGACGAAGGtt	CCTATTGGGGAACAACCACCTGATATTGAA	3 / 1	YLL001w	DNM1	2274	547	148435	620	0, 1	dynamin (central)	Dynamin-related protein that controls morphology and cortical localization of mitochondria
6112	TACGCTGGATCCCGGACGAAGGCC	GCCTTAGAAAGGGTACAATTGCCATGGAAA	3 / 1	YKL172w	EBP2	1284	610	126370	1170	0	COG0606	Protein involved in pre-rRNA processing and ribosomal subunit assembly
1345	TACGCTGGATCCCGGACGAAGGCC	AATTTTGCGCTCACAACTTTGATTGACTTG	3 / 2	YHL030w	ECM29	5607	3886	43967	820	0, 3	_	Protein possibly involved in cell wall structure or biosynthesis
4215	TACGCTGGATCCCGGACGAAGGCC	CTGTCGGCTCTTAGATCTGATATATTGACC	3 / 1	YLR436c	ECM30	3825	2854	1008388	620	0, 1	_	Protein possibly involved in cell wall structure or biosynthesis
1492	TACGCTGGATCCCGGACGAAGGCC	ggacgaaggCATGTTTCTATCAATGAAGTA	3 / 1	YGR145w	ENP2	2124	553	782313	420	0	WD40	Essential protein of unknown function
78	TACGCTGGATCCCGGACGAAGGCC	GGTACAGGGATAGATACTTTTGGTAACACT	3 / 0	YLR206w	ENT2	1842	1345	555922	620	0	_	Epsin homolog required for endocytosis
5822	TACGCTGGATCCCGGACGAAGGCC	ACCATTATAGCCATGAAGTTTTTCCCACTC	3 / 0	YMR202w	ERG2	669	-12	667524	870	4	ERG2_Sigma1R	Sterol C8-C7 isomerase (C-8 sterol isomerase), an enzyme of the ergosterol biosynthesis pathway	(a)
349	TACGCTGGATCCCGGACGAAGGCC	TTCTCCGAATATTTGAATTTTTTCACCTAT	3 / 0	YLR100w	ERG27	1044	718	342528	720	1	_	3-Keto sterol reductase, required for ergosterol biosynthesis
4355	TACGCTGGATCCCGGACGAAGGCC	AGAAAAATGGGTGCTTGGTTATTTATCCTT	3 / 1	YGL054c	ERV14	417	-6	401290	1120	3	Cornichon	Protein of ER-derived vesicles, has similarity to Drosophila melanogaster cni protein	(a)
2060	TACGCTGGATCCCGGACGAAGGCC	GGTTTCTCAAGAGAAAATACGGATGTTATG	3 / 0	YOR244w	ESA1	1338	343	792872	1570	0	MOZ_SAS	Histone acetyltransferase of the MYST family, catalytic subunit of NuA4 histone acetylase complex
201	TACGCTGGATCCCGGACGAAGGCC	TTAGCCATTGAGGATATTACCACTGTTGAC	3 / 1	YGR098c	ESP1	4893	229	687224	570	1	ESP1	Separin protein required for Mcd1p and Rec8p cleavage and sister chromatid separation during mitosis and meiosis, also involved in regulation of spindle pole body duplication
5913	TACGCTGGATCCCGGACGAAGGCC	AAAATTATCTTAAACACGAGTAATCCACTG	3 / 0	YLR233c	EST1	2100	520	609005	400	0	_	Putative component of telomerase
6111	TACGCTGGATCCCGGACGAAGGCC	CAAAAATATAATGCGAAAGCCAATAGAGAC	3 / 1	YLR318w	EST2	2655	2080	768621	420	0	_	Catalytic component of telomerase, predicted reverse transcriptase
1469	TACGCTGGATCCCGGACGAAGGCC	AGCAAGAATACGACAGAGAATCGTGACAGA	3 / 1	YFR019w	FAB1	6837	4627	189115	420	0, 1	MSS4	Phosphatidylinositol-3-phosphate 5-kinase involved in orientation or separation of mitotic chromosomes
4313	TACGCTGGATCCCGGACGAAGGCC	TGTCAAGTTTTTGGTCATGTTTTACATATG	3 / 1	YBR041w	FAT1	1872	832	319056	1170	1	AMP-binding	Very long-chain acyl-CoA synthetase (VLCS)
710	TACGCTGGATCCCGGACGAAGGCC	GTCCCTTATAACGAATCTGCGCCATTACAA	3 / 2	YFL041w	FET5	1869	1354	50492	600	1	Cu-oxidase	Multicopper oxidase involved in ferrous iron transport
1214	TACGCTGGATCCCGGACGAAGGCC	AATATTGCATCTTCCAGCTCCAAAACCCAA	3 / 2	YBR040w	FIG1	897	391	317317	670	3	_	Protein required for efficient mating
1410	TACGCTGGATCCCGGACGAAGGCC	GCTCATAGAACCAATTTGATCATGGCTGAA	3 / 0	YLR342w	FKS1	5631	4663	814660	820	5	Glucan_synthase	Component of beta-1,3-glucan synthase, provides an essential function that overlaps with that of Gsc2p, a strongly similar protein
1612	TACGCTGGATCCCGGACGAAGGCC	ATGAAAACGAAGGTCGTTAGTATCTCCTCA	3 / 0	YKR102w	FLO10	3510	2176	648160	1070	2, 2	_	Member of the Flo1p family of flocculation proteins
5969	TACGCTGGATCCCGGACGAAGGCC	AACGGTTTGCCAACTGATGAAACCATCATT	3 / 1	YAL063c	FLO9	3969	1711	26259	820	1, 2	_	Protein with strong similarity to flocculation proteins Flo1p, Flo5p, and Flo10p
85E10	ACGCTGgGATCCCGGACGAAGGCC	TTTCGTTATTGCTAGTGTTAGCAGGTACTT	3 / 1	YDR236c	FMN1	657	23	935861	520	0	FAD_Synth	Riboflavin kinase
2025	TACGCTGGATCCCGGACGAAGGCa	TCGCGTGCTGCTTGGCCTTATATGCGCTCT	3 / 0	YKR009c	FOX2	2703	394	456299	720	0, 1	adh_short	Multifunctional enzyme of the peroxisomal fatty acid beta-oxidation pathway possessing 2-enoyl-CoA hydratase 2 and D-3-hydroxyacyl-CoA dehydrogenase activities
438	TACcCTGGATCCCGGACGAAGGCC	TGGAGAAGAAGTATGGCCTTTGTGAGTCGT	3 / 0	YLR214w	FRE1	2061	739	569305	670	4, 1	Ferric_reduct	Membrane-associated flavocytochrome with ferric and cupric reductase activities, acts on ferric iron chelates external to the cell to facilitate iron uptake
5717	TACGCTGGATCCCGGACGAAGGCC	AACATTTTGATTGATATAACCGCCACCGAT	3 / 2	YLR060w	FRS1	1788	715	261694	570	0	B5 (tRNA synthetase B5 domain)	Phenylalanyl-tRNA synthetase, alpha subunit, cytoplasmic
176	TACGCTGGATCCCGGACGAAGGCC	CCCATCAAAGTTTGCAACCACATTAATGAA	3 / 1	YAL017w	FUN31	4071	2107	122330	370	0	_	Serine/threonine protein kinase, has similarity to human PIM-1 oncogene
133E11	TACGCTGGATCCCGGACGAAGGCC	TATTCCCATCAAAAGGGCTCTTTTTATATG	3 / 1	YBR021w	FUR4	1902	1501	282902	620	2	FUI1	Uracil permease, member of the uracil/allantoin permease family of membrane transporters
5731	TACGCTGGATCCCGGACGAAGGCC	AAGTTATTGAAAAGGAACGATGAAGTAAAG	3 / 2	YFL023w	FYV11	2391	598	91581	670	0	_	involved in bipolar bud site selection
137	TACGCTGGATCCCGGACGAAGGCC	AGTTTCCCACTTACTGAGCTCGATAATTTT	3 / 1	YOR178c	GAC1	2382	1609	668632	920	0, 1	_	Regulatory subunit for protein serine/threonine phosphatase Glc7p
539	TACGCTGGATCCCGGACGAAGGCC	ATGGATCAGGCTGCCTCTGTTTGCGGTGAG	2 / 1	YBR020w	GAL1	1587	646	279625	420	1	GalK	Galactokinase, catalyzes the first step in galactose metabolism
4311	TACGCTGGATCCCGGACGAAGGCC	ATTGATGAGTCCTTTGGTTACGCTAATAAT	3 / 1	YKR039w	GAP1	1809	487	515186	470	5	aa_permeases	General amino acid permease, proton symport transporter for all naturally-occurring L-amino acids, 4-aminobutyric acid (GABA), ornithine, citrulline, some D-amino acids, and some toxic analogs
133A11	ACGCTGgGATCCCGGACGAAGGCC	ACTCTCAAACAAAAATCAATACTGCTAAAC	2 / 0	YLR013w	GAT3	426	98	171435	420	0	GATA	Putative GATA zinc finger transcription factor
5957	TACGCTGGATCCCGGACGAAGGCC	TTGGCTGATAAGGCAATTGAATCCACTGAA	3 / 0	YEL009c	GCN4	846	409	139355	440	0	bZIP	Transcription factor of the basic leucine zipper (bZIP) family, regulates general control in response to amino acid or purine starvation
4035	TACGCTGGATCCCGGACGAAGGCC	GTGAATAATGATAATACTAAAGAAAACATG	3 / 2	YGR252w	GCN5	1320	313	997176	620	0	Acetyltransf	Catalytic component of two nucleosomal histone acetyltransferase complexes: SAGA (Spt-Ada-Gcn5-Acetyltransferase) and ADA
1467	TACGCTGGATCCCGGACGAAGGCC	AATGCTCTGACGAAAACCAACTCAGATAGC	3 / 2	YNL199c	GCR2	1605	238	266290	1520	0	_	Transcriptional activator involved in regulation of glycolytic gene expression	(e)
2E4	TACGCTGGATCCCGGACGAAGGCC	ATACGCCCATTGAAAGAAGCTTATGACGCA	3 / 0	YNL199c	GCR2	1605	1435	265093	320	0	_	Transcriptional activator involved in regulation of glycolytic gene expression	(e)
249	TACGCTGGATCCCGGACGAAGGCC	CCATCAAGTAATAAGGAAAATTGTCCAGCT	3 / 1	YDR096w	GIS1	2685	727	637858	670	0, 1	jmjC	DNA damage-responsive repressor of PHR1, has two tandem C2H2-type zinc finger domains	(e)
455	TACGCTGGATCCCGGACGAAGGCC	AATGGTGTAAACCAGTTCCTGAACATGAAT	3 / 2	YDR096w	GIS1	2685	1219	638350	920	0, 3	_	DNA damage-responsive repressor of PHR1, has two tandem C2H2-type zinc finger domains	(e)
92E8	TACGCTGGATCCCGGACGAAGGCC	GTCTTGGATTCCTTCTTGGTCGAAATTACC	3 / 2	YHR183w	GND1	1470	673	471627	920	1	6PGD	6-Phosphogluconate dehydrogenase, decarboxylating, converts 6-phosphogluconate + NADP to ribulose-5-phosphate + NADPH + CO2
70D1	TACGCTGGATCCCGGACGAAGGCC	CAGCTGGAGAAACAACGTGACAAGAATGAA	3 / 1	YHR005c	GPA1	1419	94	114817	970	1	G-alpha	Guanine nucleotide-binding protein alpha subunit of the pheromone response pathway
4043	TACGCTGGATCCCGGACGAAGGCC	TTGGTAGGCAAAAAGCAGTATCATTTACTT	3 / 2	YGL142c	GPI10	1851	805	237318	370	2, 2	PMP	Protein involved in glycosylphosphatidylinositol (GPI) synthesis, transfers the third core mannose to the GPI core structure
5722	TACGCTGGATCCCGGACGAAGGCC	GAAGGCAACCAGTTTCATGTCGTTACTTTG	3 / 0	YDR434w	GPI17	1605	325	1331551	920	0, 1	_	similarity to S.pombe hypothetical protein
4221	TACGCTGGATCCCGGACGAAGGCC	GACTTTAACCATAACGTACTAGAGGAAGAG	3 / 1	YDL035c	GPR1	2886	853	391201	520	1	_	G protein-coupled receptor coupled to Gpa2p, involved in the pathway of pseudohyphal differentiation in response to nutrient starvation	(e)
5739	TACGCTGGATCCCGGACGAAGGCC	TATTTTAAATTGCCATTGCTACATCTTTTG	3 / 1	YDL035c	GPR1	2886	946	391108	220	0	_	G protein-coupled receptor coupled to Gpa2p, involved in the pathway of pseudohyphal differentiation in response to nutrient starvation	(e)
2439	TACGCTGGATCCCGGgCGAAGGCC	AACAACAATAATAATAATAATAGTAATAAT	3 / 0	YDL035c	GPR1	2886	1612	390442	870	0	_	G protein-coupled receptor coupled to Gpa2p, involved in the pathway of pseudohyphal differentiation in response to nutrient starvation	(e)
2047	TACGCTGGATCCCGGACGAAGGCC	TATCATGATATTGTGTCTGTTTTCATCATG	3 / 0	YFL027c	GYP8	1494	454	81457	1170	0, 2	TBC	Protein of unknown function
1311	TACGCTGGATCCCGGACGAAGGCC	CCCACCATCAATCACAGGCTTTTGCTGTCA	3 / 0	YBL032w	HEK2	1146	124	160269	1070	0	KH	Protein with four KH RNA-binding domains, has similarity to mouse hnRNP X protein	(e)
424M	TACGCTGGATCCCGGACGAAGGCC	CTTAACAAACGGAATCCCGAAAATGAGGAC	3 / 0	YBL032w	HEK2	1146	331	160476	820	0	KH	Protein with four KH RNA-binding domains, has similarity to mouse hnRNP X protein	(e)
2442	TACGCTGGATCCCGGACGAAGGCC	CTAGTTCTTCTACCCTTGGAATTAGTGGCC	3 / 0	YGR191w	HIP1	1812	538	880951	970	9	aa_permeases	Histidine permease, member of the amino acid permease family of membrane transporters
101B2	ACGCTGgGATCCCGGACGAAGGCC	GAATAGACAGTATAGTAAGAGACTGCGTGT	3 / 0	YDR420w	HKR1	5409	4838	1311094	600	0	_	Hansenula mrakii K9 killer toxin-resistance protein
1439	TACGCTGGATCCCGGACGAAGGCC	CTATTCAAGGGACTGAAACAGATGGCAAAG	1 / 0	YML075c	HMG1	3165	10	118889	520	2	_	3-Hydroxy-3-methylglutaryl-coenzyme A reductase 1, rate limiting enzyme for sterol biosynthesis, converts HMG-CoA to mevalonate
227	TACGCTGGATCCCGGACGAAGGCC	CTTTTTTTTGCATTTGCAGTTAGTATTTCC	3 / 1	YLR450w	HMG2	3138	1507	1034129	1320	2, 2	HMG-CoA_red	3-Hydroxy-3-methylglutaryl-coenzyme A reductase 2, rate limiting enzyme for sterol biosynthesis, converts HMG-CoA to mevalonate
1420	TACGCTGGATCCCGGACGAAGGCC	ATGAAGGTCTCAAAATCTAATAAGCCCCCG	3 / 1	YOL095c	HMI1	2121	1618	139729	1320	0, 1	UvrD (C-ter)	Mitochondrial DNA helicase involved in maintenance of integrity of mitochondrial genome
4113	TACGCTGGATCCCGGACGAAGGCC	CTTACACAGAAAAATAAATCGGCGGATGGG	3 / 1	YCL067c or YCR039c	HMLALPHA2	633	310	12709	770	0	homeodomain	Homeodomain regulatory protein Alpha2p, interacts with Mcm1p to repress a-specific genes and with A1p to repress haploid-specific genes	(d)
238	TACGCTGGATCCCGGACGAAGGCC	ACATCTCAACTCACTACTACCATTACTGTA	3 / 0	YCL067c, or YCR096c or YCR039c	HMLALPHA2	633	232	12787	870	0	homeodomain	Homeodomain regulatory protein Alpha2p, interacts with Mcm1p to repress a-specific genes and with A1p to repress haploid-specific genes	(d)
104E5	TACGCTGGATCCCGGACGAAGGCC	TACTGTCACGTTCTGTACTTGGCGCTTTTC	3 / 1	YLR205c	HMX1	822	328	553220	570	1	COG5398	weak similarity to heme oxygenase ^Rhodella violacea HO_RHOVL^
572C	TACGCTGGATCCCGGACGAAGGCC	GACAAATATACCAACAGGGATCATCCGGAC	3 / 1	YNR055c	HOL1	1761	4	730179	440	3	_	Membrane transporter, member of the multidrug-resistance 12-spanner (DHA12) family of the major facilitator superfamily (MFS-MDR)
1452	TACGCTGGATCCCGGACGAAGGCC	GTTCGGGAACTACTATATTTGAAGGCATTG	3 / 2	YJL092w	HPR5	3525	1096	258214	870	0	UvrD (central)	DNA helicase involved in DNA repair, required for proper Rad53p activation in response to DNA damage
4126	TACGCTGGATCCCGGACGAAGGCC	TCCAATGAAGACACTAAGAATGAAAAAAAA	3 / 0	YOL123w	HRP1	1605	259	88101	620	0	rrm (2 motifs)	Nuclear polyadenylated RNA-binding protein, has 2 RNA recognition (RRM) domains
2424	TACGCTGGATCCCGGACGAAGGCC	AACAACGACATAATTAATGACATTATATTT	3 / 0	YGL073w	HSF1	2502	1498	370248	1020	0	_	Heat shock transcription factor that binds to the heat shock DNA element at both normal and elevated temperatures
1216	TACGCTGGATCCCGGACGAAGGCC	TCTTATCCATATGGTATCGAAGTTTTCAAC	3 / 2	YMR288w	HSH155	2916	1153	846723	920	0, 2	HSH155	U2 snRNP protein, homolog of human SAP155 U2 snRNP protein
5972	TACGCTGGATCCCGGACGAAGGCC	AAGAGCACCGTTGCTGCCGTTTCTCAAATC	3 / 1	YJL159w	HSP150	933	475	120918	520	1	_	Secreted O-glycosylated protein required for tolerance to heat shock, member of Pir1/Hsp150p/Pir3 family of proteins with variable number of tandem internal repeats
236	TACGCTGGATCCCGGACGAAGGCC	TTTGCTTTCTTCACTTATGCTTCTGATTTA	3 / 1	YCR021c	HSP30	999	238	156862	670	5	COG5524	Heat shock protein located in the plasma membrane with a role in cellular pH homeostasis and regulation of Pma1p, expressed during entry into stationary phase
446	TACGCTGGATCCCGGACGAAGGCC	GTAAAAAACTGGTTTCCAATTTCTTTGCTG	3 / 0	YER039c	HVG1	750	-39	229243	420	4	VRG4	Member of the nucleotide sugar transporter (NST) family of membrane transporters, has strong similarity to vanadate resistance protein Gog5p	(a)
141	TACGCTGGATCCCGGACGAAGGCC	TTCTTAGGTTACTGTACCAACTATGGTACT	3 / 1	YMR011w	HXT2	1626	622	288699	520	3	sugar_tr	High-affinity hexose transporter, member of the hexose transport family of the major facilitator superfamily (MFS)
132G2	ACGCTGgGATCCCGGACGAAGGCC	GGGGCAATGAGCAACTCTCATTGATGGAGA	3 / 0	YFL013c	IES1	2079	872	109053	520	0	_	INO80 chromatin remodeling complex subunit 1
432	TACGCTGGATCCCGGACGAAGGCC	GACGATGATGATTATACGGAAGATATTGAC	3 / 1	YNL215w	IES2	963	73	244539	920	0	PAPA-1	Protein of unknown function, rich in glutamic acid residues
142	TACGCTGGATCCCGGACGAAGGCC	CAAATACGTATAAATCATGTTTCGTCTGAA	3 / 1	YOL108c	INO4	456	133	111753	670	0	_	Basic helix-loop-helix (bHLH) transcription factor involved in activation of phospholipid synthetic genes
4220	TACGCTGGATCCCGGACGAAGGCC	AAATTTACACTCTCAAGGTTTTCGTGTACT	3 / 1	YPL242c	IQG1	4488	1504	93606	370	0	IQG1	Protein involved in cytokinesis, has similarity to mammalian IQGAP proteins
72	TACGCTGGATCCCGGACGAAGGCC	AGATCATTTTTACCGTCATTGAAGTTAGAA	3 / 1	YOL081w	IRA2	9240	7579	178647	2120	1, 2	_	GTPase-activating protein for Ras1p and Ras2p	(e)
202	TACGCTGGATCCCGGACGAAGGCC	GAAATAAGTGATATATTTGCACATCAAAAG	3 / 1	YOL081w	IRA2	9240	7846	178914	620	0, 1	_	GTPase-activating protein for Ras1p and Ras2p	(e)
1416	TACGCTGGATCCCGGACGAAGGga	ATAAGAAGGTTAGATGCATTGGTGGAGAAA	3 / 1	YGL133w	ITC1	3795	298	258007	620	0	_	Subunit of Isw2 chromatin remodeling complex
4110	TACGCTGGATCCCGGACGAAGGCC	GCAGGAAATGCTGCAGGAAATGCCAACACC	3 / 0	YKL032c	IXR1	1794	778	380719	1020	0	HMG (2 boxes)	Intrastrand crosslink recognition protein and transcription factor that confers oxygen (O2) regulation on COX5B, has 2 HMG-box DNA-binding domains
124F4	TACGCTGGATCCCGGACGAAGGCC	GAAGTTGCCAAATTTCATGAAGAATACTTG	3 / 0	YER110c	KAP123	3342	1291	380809	370	1	_	Karyopherin-beta involved in nuclear import of ribosomal proteins
4241	TACGCTGGATCCCGGACGAAGGCC	AAAAGAATGCCTCCACGAGGAACTGATGTT	3 / 0	YNL188w	KAR1	1302	814	287117	420	1	_	Component of spindle pole body half-bridge, required for spindle pole body duplication and karyogamy
1423	TACGCTGGATCCCGGACGAAGGCC	AAAAATACCTTACTACAAGAATGGACAGCT	3 / 1	YMR065w	KAR5	1515	1099	400799	620	0, 1	Tht1	Coiled-coil membrane protein required for homotypic nuclear fusion
4114	TACGCTGGATCCCGGACGAAGGCC	AAATCTAGATCCAAGTCATGGAAGAGAATG	3 / 0	YER126c	KRE32	786	421	413756	1620	0, 1	RPS8A	involved in biogenesis of ribosomal large subunit
2435	TACGCTGGATCCCGGACGAAGGCC	AATCAATTTTCCAAACCAGTCAATATCGAA	3 / 0	YHR082c	KSP1	3090	1417	270133	1120	0	_	Serine/threonine kinase that suppresses prp20 mutant when oveproduced
1453	TACGCTGGATCCCGGACGAAGGCC	AGTGACCTACTGTGGAAGGTTTGGTTTTCA	3 / 2	YHL003c	LAG1	1236	193	101685	220	2	LAG1	Protein required with Lac1p for ceramide synthesis and ER-to-Golgi transport of GPI-anchored proteins, indirectly affects cell longevity
4135	TACGCTGGATCCCGGACGAAGGCC	AGTGCTGCACCACCTCCGCCACCAGCATTC	3 / 0	YOR181w	LAS17	1902	1498	677435	620	0	_	Component of the cortical actin cytoskeleton
1417	TACGCTGGATCCCGGACGAAGGCC	AATAAAAAATCATCAGCATACAGGGTGGAG	3 / 0	YER127w	LCP5	1074	538	415015	820	0	_	Protein required for ribosomal RNA processing
4250	TACGCTGGATCCCGGACGAAGGCC	ATAACGAAGAACAATTCTCAACAGCAGAAG	3 / 0	YPL054w	LEE1	906	229	455982	420	0	ZnF_C3H1 (2 domains)	Protein of unknown function
1338	TACGCTGGATCCCGGACGAAGGCC	CAAAGCCAGATTTTAAGAGACAGAAGGAGA	3 / 0	YOR123c	LEO1	1395	1012	553558	570	0	_	Proteasome interacting protein, extremely hydrophilic, interacts with the 19S regulatory cap of the 26S proteasome
5727	TACGCTGGATCCCGGACGAAGGCC	CAACAGGGATTAGGCCATAAGAGAAGAAGG	3 / 1	YNR008w	LRO1	1986	112	640504	1020	2, 2	LACT	Diacylglycerol acyltransferase, has similarity to lecithin cholesterol acyl transferase (phosphatidylcholine-sterol O-acyltransferase)
132	TACGCTGGATCCCGGACGAAGGCC	GAAGGTATTCCTAAGGGTGTTCTTGGTAGA	3 / 0	YBR115c	LYS2	4179	1273	472612	820	0, 1	AMP-binding	Alpha-aminoadipate-semialdehyde dehydrogenase large chain, sixth step in lysine biosynthesis pathway
4317	TACGCTGGATCCCGGACGAAGGCC	CTTCCCGAGGGTAAAGTTGTGCATTCTGGT	3 / 1	YDR234w	LYS4	2082	103	931222	770	0, 1	aconitase	Homoaconitate hydratase (homoaconitase), third step in lysine biosynthesis pathway, converts homoaconitate to homoisocitrate
2030	TACGCTGGATCCCGGACGAAGGCC	CAAGGCGGTAATTCCAAACAATCTGGAATG	3 / 1	YJL013c	MAD3	1548	280	410450	1020	0	_	Spindle-assembly checkpoint protein required for cell cycle delay in response to impaired kinetochore function	(e)
5945	TACGCTGGATCCCGGACGAAGGCC	TTGGGTGAGCTTAAACAACATGAGATGTTA	3 / 0	YJL013c	MAD3	1548	931	409799	320	0	_	Spindle-assembly checkpoint protein required for cell cycle delay in response to impaired kinetochore function	(e)
2033	TACGCTGGATCCCGGACGAAGGCC	CAAAGCTCACGCAACTTTGATACGCACGAA	3 / 0	YDL003w	MCD1	1701	652	445330	820	0	Rad21_Rec8	Cohesin, protein required for mitotic chromatid cohesion and chromosome condensation
4132	TACGCTGGATCCCGGACGAAGGCC	TATCTCACGCAAGGCGTTTTAATTGGATTC	3 / 2	YKL221w	MCH2	1422	412	6519	620	6, 1	_	Member of the monocarboxylate porter (MCP) family of the major facilitator superfamily (MFS), has similarity to mammalian monocarboxylate transporters MCT1 and MCT2
1812	TACGCTGGATCCCGGACGAAGGCC	GTACTTTTATACGGGAAACTAATAATGACT	3 / 0	YPL270w	MDL2	2463	13	30353	620	2	_	Member of the ATP-binding cassette (ABC) superfamily of membrane transporters, represents a half-sized ABC protein
5981	TACGCTGGATCCCGGACGAAGGCC	TCTATTGGAAAATGGTGGTTTTATTTGTAC	3 / 0	YLR106c	MDN1	14733	10198	353542	820	0, 1	MDN1	Protein of unknown function	(e)
463	TACGCTGGATCCCGGACGAAGGCC	TCCAAAGGTGCTGGTGCTGATGCTACGGAC	3 / 0	YLR106c	MDN1	14733	13207	350533	920	0, 1	MDN1	Protein of unknown function	(e)
2026	TACGCTGGATCCCGGACGAAGGCC	AATAAATCACTGTTTGCTCATCTGGAACCT	3 / 2	YER044c-a exon2	MEI4	1224	244	239442	870	0	_	Protein required early in meiosis for meiotic recombination, chromosome synapsis, and viable spore formation	(b)
1411	TACGCTGGATCCCGGACGAAGGCC	AAATTGCAAACCGTTTACTCATTACCGATG	3 / 0	YPL169c	MEX67	1800	766	230072	820	1	TAP_C	Protein involved in the export of mRNA from the nucleus to the cytoplasm
4238	TACGCTGGATCCCGGACGAAGGCC	GATTTCTCTAAGGGCCCAAAAGAGTTAGAA	2 / 0	YML062c	MFT1	1179	580	148104	370	0	_	Targeting factor for mitochondrial precursor proteins, member of a family of transmembrane transition metal transporters, and subunit of the THO complex with role in transcription elongation and mitotic recombination
4235	TACGCTGGATCCCGGACGAAGGCC	CAGCTTGCTACGCATCCGGCGATACTATAT	3 / 0	YOR211c	MGM1	2709	103	741529	820	1	dynamin (central)	Peripheral membrane protein that mediates mitochondrial inheritance, member of dynamin family of GTPases
2042	TACGCTGGATCCCGGACGAAGGCC	GATGGTACCAAAAATGCCAAAGCTGATCAA	3 / 0	YOR330c	MIP1	3843	3325	940131	570	0	PolA	Mitochondrial DNA-directed DNA polymerase
2055	TACGCTGGATCCCGGACGAAGGCC	GATGTCGAACTATATCTTACGTTAATAAAA	3 / 1	YNL076w	MKS1	1755	100	483652	1470	1	_	Negative regulator of Ras-cAMP pathway and of lysine biosynthesis pathway, involved in nitrogen regulation
2041	TACGCTGGATCCCGGACGAAGGCC	GAACGCATAAAGCATAGGCAGTTGCTAGAG	3 / 0	YLR320w	MMS22	4365	286	772225	1070	0	_	Protein of unknown function
384	TACGCTGGATCCCGGACGAAGGCC	AGAAGGTGCCTGCATTCTTCGAAACTGCTA	3 / 0	YPL224c	MMT2	1350	136	127952	420	1, 1	Cation_efflux	Protein involved in mitochondrial iron accumulation, member of a family of transition metal transporters
67G7	TACGCTGGATCCCGGACGAAGGCC	AACAATATATCTACCAGTACCGCTGGTTCA	3 / 0	YER068w	MOT2	1764	865	293912	670	0, 1	MOT2	Zinc finger transcriptional repressor, involved in G-protein mediated pheromone signal transduction and member of the CCR4-Not complex
1318	TACGCTGGATCCCGGACGAAGGCC	GTCACGATGGTCAAGTCGATTGAGCAGTAC	3 / 0	YOL088c	MPD2	834	79	154666	620	0	thiored	Protein disulfide isomerase-related protein
4319	TACGCTGGATCCCGGACGAAGGCC	AGAACTGCAAAGCCTGTTCCTGTTATAACA	3 / 0	YJR002w	MPP10	1782	1045	439596	820	0	Mpp10	Component of U3 snoRNP, required for pre-18S rRNA processing	(e)
5915	TACGCTGGATCCCGGACGAAGGCC	TATAAATTGGATGTGCTTTCATCAGTGCAC	3 / 1	YJR002w	MPP10	1782	1336	439887	1420	0	Mpp10	Component of U3 snoRNP, required for pre-18S rRNA processing	(e)
613	TACGCTGGATCCCGGACGAAGGCC	ACAAACATGTCAACAAACTCATTCCATGAT	3 / 1	YDL028c	MPS1	2295	-6	403293	1870	0	S_TKc	Multi-functional serine/threonine/tyrosine protein kinase involved in mitotic checkpoint, spindle pole body duplication in meiosis and mitosis, and proper chromosome segregation in meiosis	(a)
2023	TACGCTGGATCCCGGACGAAGGCC	GAAGTGCTGGAAATGAATAACTCAAATGAG	3 / 0	YJL019w	MPS3	1863	-12	402577	720	1	_	component of the yeast spindle pole body	(a)
485	TACGCTGGATCCCGGACGAAGGCC	CCGCAACAAATTATGAACTTCAACCAAAAC	3 / 1	YGL178w exon2	MPT5	2577	2077	170072	620	0	COG5099 (PUF)	Protein required for high temperature growth, recovery from alpha-factor arrest, post-transcriptional regulation of HO, expression, and normal life span of yeast cells	(b)
5976	TACGCTGGATCCCGGACGAAGGCC	ATCATAGATGCTATTGTAGAACAAAATAAT	3 / 1	YGL178w exon2	MPT5	2577	1078	169073	620	0, 1	COG5099 (PUF)	Protein required for high temperature growth, recovery from alpha-factor arrest, post-transcriptional regulation of HO, expression, and normal life span of yeast cells	(b)
51B2	ACGCTGgGATCCCGGACGAAGGgC	TCTTAACCATAATCACTAGTATCTTGCGGT	3 / 0	YJL096w	MRPL49	675	14	246011	470	0, 2	RplU	Mitochondrial ribosomal protein of the large subunit (YmL49)
1313	TACGCTGGATCCCGGACGAAGGCC	AAGATTCAAGCTGCGGAAGCTGAACTAGAT	3 / 0	YHR005c-a	MRS11	282	52	115843	970	0	zf-Tim10_DDP	Essential component of the mitochondrial import machinery, required for transfer of hydrophobic inner membrane carrier proteins across the intermembrane space
171	TACGCTGGATCCCGGACGAAGGCC	CAATTGGATACTAATCTAAGAGTTTGGAAT	3 / 0	YKR052c	MRS4	915	445	532657	1220	2	mito_carr (2 dom.)	Member of the mitochondrial carrier (MCF) family of membrane transporters, overexpression suppresses defects in splicing of mitochondrial introns	(e)
80A4	ACGCTGgGATCCCGGACGAAGGCC	CTAAGCAAATATATCAAAATGAAGGCTTTG	3 / 1	YKR052c	MRS4	915	479	532623	570	2	mito_carr (2 dom.)	Member of the mitochondrial carrier (MCF) family of membrane transporters, overexpression suppresses defects in splicing of mitochondrial introns	(e)
4330	TACGCTGGATCCCGGACGAAGGCC	CCTGATGAATATCAGTTACCAGTAATAGAG	3 / 0	YOR188w	MSB1	3414	1885	687650	420	0	_	Protein that may play a role in polarity establishment and bud formation
147F8	TACGCTGGATCCCGGACGAAGGCC	TCGGGACAAATAAAAGACACTGTATTTGAC	3 / 0	YML128c	MSC1	1542	691	15987	670	0	_	Protein of unknown function that affects meiotic homologous chromatid recombination
105E5	TACGCTGGATCCCGGACGAAGGCC	GTTCAGAATGCTTTTGAAGATGTGATACAT	3 / 0	YDL154w	MSH5	2706	679	179013	420	0	MUTSd	Meiosis-specific protein involved in reciprocal recombination, not involved in mismatch repair
414M	TACGCTGGATCCCGGACGAAGGCC	CTTTCTGATTTGCATTGGTTTATGGAACGC	2 / 0	YDR335w	MSN5	3675	2089	1143246	820	1	Cls	Importin-beta family member required for nuclear export of Pho4p and involved in pheromone response pathway
4030	TACGCTGGATCCCGGACGAAGGCC	CTAATTCTACTAATATTGATTTACATGTTT	3 / 2	YGR023w	MTL1	1656	1126	530383	420	0	Mid2	Protein that acts with Mid2p in signal transduction of cell wall stress during pheromone-induced morphorgenesis, has similarity to Mid2p and Kai1p
1478	TACGCTGGATCCCGGACGAAGGCC	CTTCAATTAAACGATTATCATGAGGCAATA	3 / 0	YOR160w	MTR10	2919	2305	636142	920	2	_	Karyopherin-beta, involved in nuclear protein import and indirectly in mRNA transport from nucleus to cytoplasm
428	TACGCTGGATCCCGGACGAAGGCC	CTTTTTAATAGTGGGAAAGCAAATCCCTCT	3 / 2	YHL036w	MUP3	1641	13	26251	270	2	_	Low affinity methionine amino acid permease
1315	TACGCTGGATCCCGGACGAAGGCa	CCGACCGGTGTACTACCGTTGTTGGATGAG	3 / 0	YHR023w	MYO1	5787	1597	153253	1120	0	Myosin heavy chain	Myosin heavy chain (myosin II), coiled-coil protein involved in septation and cell wall organization	(e)
5943	TACGCTGGATCCCGGACGAAGGCC	GATACAAAAGTTTATAAAATTGGTAATACT	3 / 0	YHR023w	MYO1	5787	2293	153949	1370	0	Myosin heavy chain	Myosin heavy chain (myosin II), coiled-coil protein involved in septation and cell wall organization	(e)
2437	TACGCTGGATCCCGGACGAAGGCt	AATACTAAACTGTTTTTCAAAGCTGGAGTA	3 / 0	YHR023w	MYO1	5787	2317	153973	420	0	Myosin heavy chain	Myosin heavy chain (myosin II), coiled-coil protein involved in septation and cell wall organization	(e)
3A3	ACGCTGgGATCCCGGACGAAGGCC	GTATGCTTGCATATCTGGAAAAACTTAGAA	3 / 1	YOR326w	MYO2	4725	2312	928024	920	0, 1	Myosin heavy chain	Myosin heavy chain, class V, involved in polarized growth and secretion
419	TACGCTGGATCCCGGACGAAGGCC	TTTTCGAAGCCAAGATTCGGACAAACGAAG	3 / 0	YAL029c	MYO4	4416	1654	90619	820	0	Myosin heavy chain	Myosin heavy chain, class V
4223	TACGCTGGATCCCGGACGAAGGCC	CCAAGAATGGAACTGGGAAAGCTTATCAAT	3 / 2	YPL190c	NAB3	2409	1465	186260	920	0	_	Nuclear polyadenylated RNA-binding protein with one RNA recognition (RRM) domain
1715	TACGCTGGATCCCGGACGAAGGCC	CAAGAGTTTTTCAAATCCGGTGAAATTAGA	3 / 0	YNL137c	NAM9	1461	865	369188	720	0	_	Mitochondrial ribosomal protein of the small subunit, member of E. coli ribosomal protein S4 family
4345	TACGCTGGATCCCGGACGAAGGCC	ACTCATATCTTGAAATTTTGGACCAAAAAC	3 / 0	YPL126w	NAN1	2691	1576	311784	440	0	_	Nucleolar protein associated with Net1p
4329	TACGCTGGATCCCGGACGAAGGCC	AAAGAGTACAAAGAATCTATTAAATGGTTC	3 / 0	YDL040c	NAT1	2565	313	381122	570	0	_	Protein N-acetyltransferase subunit, mating functions are reduced in mutants due to derepression of silent mating type loci
4312	TACGCTGGATCCCGGACGAAGGCC	TTAGATGAATCACCAAACAGGCTGAGGGTA	3 / 2	YML031w	NDC1	1968	1192	215380	820	2, 1	_	Protein required for spindle pole body duplication, component of the nuclear envelope, may be involved in nuclear envelope insertion of the spindle pole body
589	TACGCTGGATCCCGGACGAAGGCC	TACGGTACTTTGATTTGGGCCACGGGTAAC	3 / 0	YML120c	NDI1	1542	994	28814	1120	1	Ndh	NADH-ubiquinone oxidoreductase
4025	TACGCTGGATCCCGGACGAAGGCC	ACTGACATCATCCATTATGAAAACAAGAAA	3 / 2	YPL226w	NEW1	3591	2257	124023	870	0, 1	ABC_ATPase	Member of the non-transporter group of the ATP-binding cassette (ABC) superfamily
4033	TACGCTGGATCCCGGACGAAGGCC	GGGAATTCAGACAGTATAACATTAGAGATA	3 / 1	YLR138w	NHA1	2958	196	418633	440	3	Na_H_Exchanger	Na+/H+ antiporter
2419	TACGCTGGATCCCGGACGAAGGCg	GATTATAGTAACTTTGGAAACAGTGCCAGT	3 / 0	YPL124w	NIP29	762	4	316757	1070	0	_	Protein of the spindle pole body
5728	TACGCTGGATCCCGGACGAAGGCC	AATCCATTGGATGGAATTGATAGTCAAGAT	3 / 2	YOR206w	NOC2	2133	424	727934	1320	1	UPF0120	Protein involved in biogenesis of the 60S ribosome
131C9	ACGCTGgGATCCCGGACGAAGGCC	AATTCAAAAAACTTTTTGGTACAAATCCGA	3 / 2	YOL041c	NOP12	1380	503	252142	820	0	rrm (1 motif)	Similarity or weak similarity to known proteins involved in RNA metabolism	(e)
1454	TACGCTGGATCCCGGACGAAGGCC	GACAATAACGAATTTGCCATTGAAAGCATA	3 / 0	YOL041c	NOP12	1380	589	252056	1020	0	rrm (1 motif)	Similarity or weak similarity to known proteins involved in RNA metabolism	(e)
2052	TACGCTGGATCCCGGACGAAGGCC	CAAGCGAAGGAGTATGATCGTGAAGAAAAA	3 / 0	YDL148c	NOP14	2433	103	190485	1120	0	Nop14	Nuclear and nucleolar protein with possible role in ribosome biogenesis
456	TACGCTGGATCCCGGACGAAGGCC	ATAGAAAATGTTGAAGTGCCTTCTAGTAAT	3 / 0	YPL043w	NOP4	2058	13	469946	870	0	rrm (3 motifs)	Nucleolar protein required for ribosome biogenesis, contains three canonical RNA recognition motif (RRM) domains and one degenerate RNA recognition motif (RRM) domain	(e)
31C3	ACGCTGgGATCCCGGACGAAGGCC	CCTCCGATGAAATTTTAGAGGGTTTGAATG	3 / 0	YPL043w	NOP4	2058	1736	471669	720	0	_	Nucleolar protein required for ribosome biogenesis, contains three canonical RNA recognition motif (RRM) domains and one degenerate RNA recognition motif (RRM) domain	(e)
436C	TACGCTGGATCCCGGACGAAGGCC	CCAGCTACTATTTTCGTTGGTAGACTATCG	3 / 2	YGR159c	NSR1	1245	499	807152	1070	0	rrm (2 motifs)	Nucleolar protein involved in processing 20S to 18S rRNA, has 2 RNA recognition (RRM) domains and is member of GAR (glycine/arginine-rich repeats) family of proteins
5953	TACGCTGGATCCCGGACGAAGGCC	AGTAGTTTCGGAACAGGCTTAAATGGCAAC	3 / 1	YKL068w	NUP100	2880	523	310363	520	0	LFG, GLFG motifs	Nuclear pore protein (nucleoporin) of the GLFG family; may be involved in binding and translocation of proteins during nucleocytoplasmic transport
423	TACGCTGGATCCCGGACGAAGGCC	GGTAATAATAACTCCACTACTTCTGCTACA	3 / 0	YMR047c	NUP116	3342	577	366128	720	1, 1	LFG, GLFG motifs	Nuclear pore protein (nucleoporin) of the GLFG family; may be involved in binding and translocation of nuclear proteins
1353	TACGCTGGATCCCGGACGAAGGCC	TTCAGAATGTTTGAAGAAGTCTTGGATGTT	3 / 2	YKL057c	NUP120	3114	2635	330977	820	0	_	Nuclear pore protein
2423	TACGCTGGATCCCGGACGAAGGCC	GGTCTTTCCAATATGATACTCGGTTCGGTT	3 / 1	YML103c	NUP188	4968	2065	65485	320	0	_	Nuclear pore protein (nucleoporin)
203	TACGCTGGATCCCGGACGAAGGCC	CCTACCACAGAAAGCAATTCCAGACTAAAA	3 / 0	YLR335w	NUP2	2163	253	797683	820	0	_	Nuclear pore protein (nucleoporin) with XFXFG motifs; has functional overlap with other proteins of nuclear pore complex
1344	TACGCTGGATCCCGGACGAAGGCC	ATAACTTCGGAAGGAGAACAAAAATCAGCC	3 / 2	YAR002w	NUP60	1620	460	152713	770	0	_	Nuclear pore protein (nucleoporin)
5928	TACGCTGGATCCCGGACGAAGGCC	CAGCCCATAAATGAGATTCTTATTTTGAAC	3 / 1	YJL061w	NUP82	2142	1447	321158	870	0	_	Nuclear pore protein (nucleoporin); required for export of poly(A)+ RNA
447	TACGCTGGATCCCGGACGAAGGCC	CTTTTGAGAATTCATAAATTTACATTCAAG	2 / 0	YAL051w	OAF1	3189	1765	50328	870	1	_	Transcription factor required for induction of POX1 on oleate-containing medium, plays a role in peroxisome proliferation
367	TACGCTGGATCCCGGACGAAGGCC	CGCCTCAACCACTGGAGAACGTGGTTCTTG	3 / 0	YJL212c	OPT1	2400	307	35943	1120	8, 1	OPT	Protein member of the oligopeptide transporter (OPT) family	(e)
25G4	TACGCTGGATCCCGGACGAAGGCC	GCAAACTTATTATTCAAGCTATACGGATTT	3 / 1	YJL212c	OPT1	2400	1669	34581	270	2	OPT	Protein member of the oligopeptide transporter (OPT) family	(e)
1336	TACGCTGGATCCCGGACGAAGGCC	CTGGCAATAATTTGGTCTGTCATCGGTTCA	3 / 1	YPR194c	OPT2	2634	511	926422	520	3, 2	OPT	Oligopeptide transporter, member of the oligopeptide transporter (OPT) family of membrane transporters
5840	TACGCTGGATCCCGGACGAAGGCC	ACCATTGTAGTCTTGTTGGACGAACTCGAT	3 / 1	YML065w	ORC1	2745	1678	143887	670	0, 1	AAA	Subunit of the origin recognition complex (ORC), related to the AAA+ family of S. cerevisiae proteins
4249	TACGCTGGATCCCGGACGAAGGCC	ACTACTGCTGCCGACGAAAATAATAAAGAC	2 / 0	YDR488c	PAC11	1602	319	1430459	470	0, 1	_	Dynein intermediate chain, required in the absence of Cin8p, member of the WD (WD-40) repeat family
2430	TACGCTGGATCCCGGACGAAGGCC	AGCACCCTTCAAACCGATGACATTTCGGTA	3 / 0	YIR006c	PAN1	4443	2275	367632	1420	0	_	Protein involved in organization of the actin cytoskeleton and in endocytosis
4346	TACGCTGGATCCCGGACGAAGGCC	ATATCAATACCAACTACCGCTTCGAGTTCC	3 / 0	YKL025c	PAN3	2040	409	391509	640	0	_	Component of Pab1p-stimulated poly(A) ribonuclease
5732	TACGCTGGATCCCGGACGAAGGCC	CTTTCCATTACCCAAAAGATGGCAAAAGCT	3 / 1	YIL013c	PDR11	4236	631	331811	1270	7	CcmA, COG0842	Membrane transporter of the ATP-binding cassette (ABC) superfamily
4371	TACGCTGGATCCCGGACGAAGGCC	ACCACGGCAGGTGCTTATTCTCGTGGTGGT	3 / 2	YPL058c	PDR12	4536	1615	448758	670	4, 1	COG0842	Protein required for weak organic acid resistance, member of the ATP-binding cassette (ABC) superfamily of membrane transporters
4343	TACGCTGGATCCCGGACGAAGGCC	AGTGCAGCTAACTTAGCCTCTTTGTTGTTT	3 / 1	YOR153w	PDR5	4536	4060	623898	620	3	COG0842	Drug-efflux pump involved in resistance to multiple drugs, member of the ATP-binding cassette (ABC) superfamily
1324	TACGCTGGATCCCGGACGAAGGCC	ATGAAACAAGTTAATGAAAGAGCAAAAGAA	3 / 0	YOR036w	PEP12	867	409	400755	470	0	t_SNARE	Syntaxin homolog (t-SNARE) involved in Golgi to vacuole transport
84C9	ACGCTGgGATCCCGGACaAAGGCC	TGACTTCCATGTTCCTGTACCCCAAGATAG	3 / 2	YCR044c	PER1	1074	620	207323	420	4	Per1	Suppressor of cdc1-1 temperature-sensitive growth defect, involved in Mn2+ homeostasis
97F7	ACGCTGgGATCCCGGACGAAGGCC	TAAGGAAAAATCTTTATAGAGGGTGGTCTA	3 / 0	YNL003c	PET8	855	437	625390	320	2	mito_carr (2 dom.)	Protein of the mitochondrial carrier (MCF) family of membrane transporters, has similarity to Mrs4p and Mrs3p
115D12	TACGCTGGgTCCCGGACGAAGGCC	ATCTTTGCTATAATGAAGTTTCTTAAAAAA	3 / 1	YLR191w	PEX13	1161	598	537871	520	1	SH3	Peroxisomal biogenesis protein (peroxin) that serves as a docking target for the PTS1 receptor Pex5p, has an SH3 domain
75	TACGCTGGATCCCGGACGAAGGCC	CAACAACCACCTCTGAAGAAATATGTGACA	3 / 0	YNL317w	PFS2	1398	55	40672	1320	0	WD40	Polyadenylation factor I subunit 2 required for mRNA 3'-end processing, bridges two mRNA 3'-end processing factors, has WD (WD-40) repeats
5841	TACGCTGGATCCCGGACGAAGGCC	TACCATAAACTTGGTGACCATGGTCTGTTG	3 / 1	YML123c	PHO84	1764	1318	24484	1020	1, 2	sugar_tr	High-affinity inorganic phosphate/H+ symporter, member of the phosphate:H[+] symporter (PHS) family of the major facilitator superfamily (MFS)
1312	TACGCTGGATCCCGGACGAAGGCC	AACGTTGCCTCCCCAGTATTGACATATTCT	3 / 1	YCR037c	PHO87	2772	1801	195377	870	8, 1	CitT	Member of the phosphate permease family of membrane transporters
1354	TACGCTGGATCCCGGACGAAGGCC	TTGTGGTGTGTGGAAAGCCAGATTGAAGGT	3 / 0	YJL198w	PHO90	2646	2038	62880	820	4	CitT	Phosphate transporter, low affinity, has strong similarity to Pho87p and Ynr013p, member of the phosphate permease family of membrane transporters
8C11	TACGCTGGATCCCGGACGAAGGCC	ACAACGAATTCTAGCTCGATGTCCCAACTG	3 / 1	YGL023c	PIB2	1908	787	451314	820	0	FYVE	Phosphatidylinositol 3-phosphate binding
562	TACGCTGGATCCCGGACGAAGGCC	AAAACTGGCTCTAAGAGTAAACATGTCAAT	2 / 1	YIL045w	PIG2	1617	517	271676	820	0, 1	CBM_21	Protein that interacts with Gsy2p, possible regulatory subunit for the PP1-family protein phosphatase Glc7p
5984	TACGCTGGATCCCGGACGAAGGCC	AACAGCAATACTATTAACAGTAATAACGGT	3 / 0	YBL051c	PIN4	2007	1273	123449	920	0	_	Protein with weak similarity to RNA-binding proteins, contains one RNA recognition (RRM) domain
2010	TACGCTGGATCCCGGACGAAGGCC	AAAATGATTCTATCACAAGCTACATTGCAG	3 / 2	YGL006w	PMC1	3522	2926	488841	720	4	MgtA	Vacuolar Ca2+-transporting P-type ATPase, member of the cation transporting (E1-E2) P-type ATPase superfamily, functions to pump Ca2+ into the vacuole
230	TACGCTGGATCCCGGACGAAGGCC	GCTGGTGTGGCATCGCTTGGTGGGTTCCAG	2 / 0	YDL095w	PMT1	2454	319	287376	400	3	PMT1 (N-ter)	Mannosyltransferase (dolichyl phosphate-D-mannose:protein O-D-mannosyltransferase), first step in O-glycosylation
1633	TACGCTGGATCCCGGACGAAGGCC	CAACAAGTAACCTGTTATGGTTACAAAGAT	3 / 1	YAL023c	PMT2	2277	1120	107431	720	2	PMT1	Mannosyltransferase (dolichyl phosphate-D-mannose:protein O-D-mannosyltransferase), responsible for initiation of O-glycosylation	(e)
5925	TACGCTGGATCCCGGACGAAGGCC	AGAGGAGATGAAGACCCTGAGAAGTTGCAC	3 / 0	YAL023c	PMT2	2277	1393	107158	1070	4	PMT1	Mannosyltransferase (dolichyl phosphate-D-mannose:protein O-D-mannosyltransferase), responsible for initiation of O-glycosylation	(e)
4016	TACGCTGGATCCCGGACGAAGGCC	CCCCTCTCTTTGAATATTTCAACAACCACG	3 / 0	YIL114c	POR2	846	76	149910	820	0	Euk_porin	Outer mitochondrial membrane porin, voltage-dependent anion-selective channel (VDAC)
415	TACGCTGGATCCCGGACGAAGGCC	TCCTCCAAACCACTAAAACTGACCAATACA	3 / 2	YDL188c	PPH22	1134	190	124810	1070	0	PP2Ac	Protein serine/threonine phosphatase PP2A-2, highly homologous to Pph21p, member of the PPP family of protein phosphatases
4336	TACGCTGGATCCCGGACGAAGGCC	CCCTTATTTCAACGTTATGGATCCCAGATA	3 / 1	YOL141w	PPM2	2088	1777	58226	320	1	_	Putative leucine carboxyl methyltransferase, has similarity to human LCMT
1316	TACGCTGGATCCCGGACGAAGGCC	CTTATTGTGACTTCAATTTTATTATTAGTG	3 / 0	YAR031w	PRM9	897	355	187180	270	1	DUP	Protein with similarity to subtelomerically-encoded proteins such as Cos5p, Ybr302p, Cos3p, Cos1p, Cos4p, Cos8p, Cos6p, Cos9p, and Ycr007p
5849	TACGCTGGATCCCGGACGAAGGCC	CCAAGTACCACTATAGTCATCAAGTTCCAA	3 / 0	YMR302c	PRP12	2553	586	872040	670	1, 1	rrm (1 motif)	Protein with a role in early maturation of pre-rRNA and mitochondrial maintenance
1455	TACGCTGGATCCCGGACGAAGGCC	CATGGTCTGAAAACCGAACTTCACTCAGCG	3 / 2	YDR473c	PRP3	1410	118	1405727	520	0	_	Pre-mRNA splicing factor required for stability of U4/U6 snRNPs and for assembly of U4/U6.U5 triplex snRNP particle from U4/U6 and U5 snRNPs
4364	TACGCTGGATCCCGGACGAAGGCC	AATTCTCAAACACTGCAGCCATTGACACAA	3 / 0	YPR178w	PRP4	1398	607	892933	870	0	WD40	U4/U6 snRNA-associated splicing factor, member of WD (WD-40) repeat family
2438	TACGCTGGATCCCGGACGAAGGCC	TATTTCAATAACATCTCAGTACATAGTATA	3 / 0	YOR361c	PRT1	2292	46	1017600	920	1	rrm (1 motif)	Translation initiation factor eIF3 beta subunit (p90), has an RNA recognition (RRM) domain
5912	TACGCTGGATCCCGGACGAAGGCC	TCCGTTATAGCCGTCAACACCGACGTATCT	3 / 0	YJL078c	PRY3	2646	1318	292360	1270	0, 4	_	Protein with similarity to plant pathenogenesis-related proteins, may have a role in mating efficiency
126D9	TACGCTGGATCCCGGACGAAGGCC	CATTTTTTTCCATCTCCTTATTTGAAATTC	3 / 1	YOR208w	PTP2	2253	538	734461	570	0	PTP2	Protein tyrosine phosphatase (PTPase), involved in Hog1p MAP kinase high-osmolarity sensing pathway and Fus3p MAP kinase pheromone response pathway
145	TACGCTGGATCCCGGACGAAGGCC	GCGTTCATGCACTCTCATAGACAAAAGTGG	3 / 0	YFR029w	PTR3	2037	-6	210918	820	0	_	Component of an extracellular amino acid sensor, comprised of Ptr3p, Ssy1p, and Ssy5p, that initiates an intracellular response to the presence of extracellular amino acids	(a)
5848	TACGCTGGATCCCGGACGAAGGCC	TCATTATCTACTATTGAAATGGAGCAATTG	3 / 1	YPR042c	PUF2	3228	1690	651968	720	1, 1	COG5099 (PUF)	Protein that binds mRNA, has similarity to Jsn1p
4115	TACGCTGGATCCCGGACGAAGGCC	ATTAACCAATTAGCACAGTTGAATTTGGAT	3 / 0	YLR196w	PWP1	1731	88	544057	1120	0, 1	WD40	similarity to human IEF SSP 9502 protein
2420	TACGCTGGATCCCGGACGAAGGCC	GTTTTAGCAAGCACGTGGGATCCAAAGACT	3 / 0	YGR280c	PXR1	816	391	1051331	470	0	_	component of the ribosomal RNA processing machinery
5824	TACGCTGGATCCCGGACGAAGGCC	ATGCTTCTTGTCGTTCAGTGTGCCTTCACA	3 / 1	YIL120w	QDR1	1692	205	134618	970	7, 1	sugar_tr	Member of the multidrug-resistance 12-spanner (DHA12) family of the major facilitator superfamily (MFS-MDR)
2012	TACGCTGGATCCCGGACGAAGGCC	AATATATCTTCAGGCTTATTTTCTGTCAAT	3 / 1	YLR032w	RAD5	3510	1993	206984	520	0	SNF2_N	DNA helicase of the Snf2p family and member of the RAD6 epistasis group, involved in error-free DNA repair
5733	TACGCTGGATCCCGGACGAAGGCC	AAAGCTTCTTTTACAGATGAGGAAGATGAG	3 / 1	YNL216w	RAP1	2484	1078	242765	1240	0, 3	myb_DNA-binding	DNA-binding protein with repressor and activator activities, also involved in silencing at telomeres and silent mating type loci
4012	TACGCTGGATCCCGGACGAAGGCC	AACTTTCTTCCAGGACGCCCCAATGCTACC	3 / 1	YJR033c	RAV1	4074	10	496130	670	0	WD40	Regulator of the (H+)-ATPase of vacuolar and endosomal membranes
526	TACGCTGGATCCCGGACGAAGGCC	AATTTGAATGGGTCTGTACGTTTTTTGAAC	3 / 0	YLR084c	RAX2	3663	2368	297885	1320	1, 3	_	weak similarity to Pst1p
134	TACGCTGGATCCCGGACGAAGGCC	CAGGACCACGAAGACGAGAAATCCAAGATC	3 / 0	YGL071w	RCS1	2073	487	372496	1620	0, 1	_	Transcription factor that regulates genes involved in iron uptake and control of cell size
5954	TACGCTGGATCCCGGACGAAGGCC	CCCACTAAAAATTCAAAGTCGATCGCAGCT	3 / 0	YDR028c	REG1	3045	793	500082	1420	0	_	Regulatory subunit for protein phosphatase Glc7p, required for glucose repression
1462	TACGCTGGATCCCGGACGAAGGCC	TATCCAGCGTCTATCAGCCTGAATAGATCG	3 / 2	YLR176c	RFX1	2436	484	509751	970	0	RFX_DNA_binding	Repressor of DNA damage-inducible genes
1445	TACGCTGGATCCCGGACGAAGGCC	AATAGCGAGAAAAATAAACTATATCTTGAC	3 / 0	YOR127w	RGA1	3024	1951	563119	1120	0	RhoGAP	Rho-type GTPase-activating protein (GAP) for Cdc42p
1489	TACGCTGGATCCCGGACGAAGGCC	CATCCAACAGTAAAACCATGGGTTCATTTT	3 / 2	YBR192w	RIM2	1134	139	607748	1620	2	mito_carr (3 dom.)	Member of the mitochondrial carrier (MCF) family of membrane transporters, required for respiration
4242	TACGCTGGATCCCGGACGAAGGCC	CAAAGAGAAATGGAGAGAAGAATAGTTGCC	3 / 2	YLL034c	RIX7	2514	955	72191	1070	1	AAA	AAA-type ATPase required for biogenesis and nuclear export of 60S ribosomal subunits
1632	TACGCTGGATCCCGGACGAAGGCC	GACACATTCATGAAGACTTTGGCTGAAACA	3 / 0	YLR371w	ROM2	4071	2047	864760	1020	0	RhoGEF	GDP-GTP exchange factor for Rho1p that is activated by cell wall defects
4010	TACGCTGGATCCCGGACGAAGGCC	AGATACTTCAACAGCAATTCTAATGAGCCA	3 / 1	YHR088w	RPF1	888	247	281742	570	0	IMP4	Protein of unknown function, may be involved processing of precursor rRNAs
5956	TACGCTGGATCCCGGACGAAGGCC	TCAAATTTTAATGAAGAAACGGGTTCGGAC	3 / 0	YIL119c	RPI1	1224	106	137769	920	0, 2	_	Negative regulator of ras-cAMP pathway, downregulates normal but not mutant ras function
119C11	TACGCTGGATCCCGGACGAAGGCC	AAATACCAAAGATCCTTGAGAGCTACCGCT	3 / 1	YLR029c	RPL15A	615	277	202315	570	0	Ribosomal_L15e	Ribosomal protein L15 (yeast L13; YL10; rp15R; rat L15), nearly identical to Rpl15Bp
4231	TACGCTGGATCCCGGACGAAGGCC	AATACCTTCCTTTTGAATAATAAAAACATT	3 / 0	YIL075c	RPN2	2838	898	219800	320	0, 1	RPN2	Non-ATPase component of 26S proteasome complex, has an effect on the tRNA splicing system
454	TACGCTGGATCCCGGACGAAGGCC	ATCACCATTTTGGAACTATTAAAGTTAAAT	3 / 1	YFL036w	RPO41	4056	1531	60311	320	0, 1	RPO41	RNA polymerase, mitochondrial
1425	TACGCTGGATCCCGGACGAAGGCC	AGAAACAACGGTAAGAAATTAAAGGCTGTT	3 / 0	YJR123w	RPS5	678	304	651893	770	0	Ribosomal_S7	Ribosomal protein Rps5p (rp14; YS8; S2; mammalian S5) of the small subunit
4017	TACGCTGGATCCCGGACGAAGGCC	GATAACTGGACGAGCTGGCCTAATCCCAAT	1 / 0	YMR270c	RRN9	1098	271	806153	670	0	_	Component of the Upstream Activation Factor (UAF) complex, involved in activation of RNA polymerase I
1442	TACGCTGGATCCCGGACGAAGGCC	GAATTGGCTTCTACTACCACCACCACTACT	1 / 0	YMR229c	RRP5	5190	4033	727090	820	0	_	Protein required for processing of pre-rRNA to 18S and 5.8S rRNA
2036	TACGCTGGATCCCGGACGAAGGCC	TCAATGATTAATACCTTAACTGCTCATACC	3 / 0	YGR056w	RSC1	2787	2122	603776	720	0	_	Component of abundant RSC complex involved in chromatin remodeling
71	TACGCTGGATCCCGGACGAAGGCC	AGCTTCCAGATAAAAGATTTCAAGTTATTC	3 / 2	YHR056c	RSC30	2499	1348	216334	370	0, 1	_	Component of the abundant RSC chromatin remodeling complex
375	TACGCTGGATCCCGGACGAAGGCC	TTAGAAACCTTGACTATGGGCGTGAGTAAT	3 / 1	YHR056c or YHR054c	RSC30	2499	1606	216076	840	1, 2	_	Component of the abundant RSC chromatin remodeling complex	(d) (e)
517	TACGCTGGATCCCGGACGAAGGCC	ATGGGCGTGAGTAATACAGTAGACTTATAT	2 / 1	YHR056c or YHR054c	RSC30	2499	1621	216061	570	1, 2	_	Component of the abundant RSC chromatin remodeling complex	(d) (e)
434	TACGCTGGATCCCGGACGAAGGCC	CATTCTTCTAACAACAATAAGACCTCGAAC	3 / 0	YHR056c or YHR054c	RSC30	2499	1771	215911	670	1, 1	_	Component of the abundant RSC chromatin remodeling complex	(d) (e)
2037	TACGCTGGATCCCGGACGAAGGCC	GAATACTTTTCTAGATATATCAGGTCATTG	3 / 1	YDR484w	SAC2	1926	790	1423540	400	0, 2	Vps52	Subunit of the Vps52p-Vps53p-Vps54p complex, involved in protein sorting in the late Golgi
457	TACGCTGGATCCCGGACGAAGGCC	AACAGTGAGGATGTATCTGCCTCTCCCTTT	2 / 1	YPL274w	SAM3	1764	1003	23940	1020	5	aa_permeases	High affinity S-adenosylmethionine permease, has similarity to Gap1p and other amino acid permeases
4228	TACGCTGGATCCCGGACGAAGGCC	cggacgaaggccGAAGTGGAAGATGATACA	3 / 1	YJL098w	SAP185	3177	1618	243396	620	0	SAPS	Protein that associates with and contributes to function of the protein phosphatase Sit4p
2011	TACGCTGGATCCCGGACGAAGGCt	ttgacgagaattgctagtgtgcgggaaact	3 / 1	YBL091c-a intron + exon2	SCS22	528	34	47134	820	1	MSP_domain	Suppressor of Choline Sensitivity, homologous to SCS2	(c)
715	TACGCTGGATCCCGGACGAAGGCC	AGAGAGAAGAACTTGCCATGGATGGAAAAC	3 / 2	YER008c	SEC3	4011	2257	169561	1170	1	_	Component of exocyst complex required for exocytosis
578	TACGCTGGATCCCGGACGAAGGCC	ATCAACTTAACTACTTCCACAGGAAATTTC	2 / 0	YDL195w	SEC31	3822	2119	109327	370	1, 1	_	Component (p150) of the COPII coat of secretory pathway vesicles involved in endoplasmic reticulum to Golgi transport, associated with Sec13p, member of WD (WD-40) repeat family
4259	TACGCTGGATCCCGGACGAAGGCC	ATTTTGATCGGTGATTCTAATATTATTGAA	3 / 0	YDR166c	SEC5	2916	1528	787687	470	0, 1	_	Component of exocyst complex, 107 kDa, required for exocytosis
65H8	TACGCTGGATCCCGGACGAAGGCC	ACTTTACTGGAATTGGGTGTTTCGCCCATC	3 / 1	YLR378c	SEC61	1443	226	876953	720	5, 2	secY	Component of the Sec61p-Sss1p-Sbh1p complex, involved in protein translocation into the endoplasmic reticulum
60D2	ACGCTGgGATCCCGGACGAAGGCC	AGACCTGCTGGATAAGAACACCTAGATCCA	3 / 2	YBL066c	SEF1	3174	1235	98842	470	1, 1	Fungal_trans	Protein with similarity to transcription factors, has Zn[2]-Cys[6] fungal-type binuclear cluster domain in the N-terminal region
5718	TACGCTGGATCCCGGACGAAGGCC	AAAAAATTATTAATTAAATTGGATGTCCTT	3 / 0	YAL067c	SEO1	1782	385	8633	720	2, 3	_	Member of the allantoate permease family of the major facilitator superfamily (MFS)	(e)
1349	TACGCTGGATCCCGGACGAAGGCC	GATGCTCAAACTAGAGCTATTACTTTAGTT	3 / 2	YAL067c	SEO1	1782	1480	7538	1070	2	_	Member of the allantoate permease family of the major facilitator superfamily (MFS)	(e)
431	TACGCTGGATCCCGGACGAAGGCC	CAAGTTCCAGGTGAGCATTTTGCGCCCATG	3 / 0	YHR098c	SFB3	2790	745	301192	870	0	Sec23_trunk	Member of the Sec24p family; is involved in sorting of Pma1p into COPII vesicles
164	TACGCTGGATCCCGGACGAAGGCC	GGTATCACCGAAGCTGTTCTTGTCGTGAAC	3 / 2	YJR095w	SFC1	969	361	609824	470	1	mito_carr (2 dom.)	Mitochondrial membrane succinate-fumarate transporter, member of the mitochondrial carrier family (MCF) of membrane transporters
4026	TACGCTGGATCCCGGACGAAGGCC	AACAACGCCAGCAATGGTCCGAGCAACAAA	3 / 0	YLR321c	SFH1	1281	394	777471	720	0	SNF5	Component of the abundant chromatin remodeling complex (RSC)
579	TCCnCTGGATTCCGntCGATGGCC	TTGCTATnTACGAAACTGGCGCCCTCTATG	3 / 0	YLL003w	SFI1	2841	1831	145030	370	0	_	Protein required for cell cycle progression, suppressor of partial adenylyl cyclase deficiency	(e)
4239	TACGCTGGATCCCGGACGAAGGCC	CGATTCCTAAAAATTAAGCGTAATGATGAG	3 / 0	YLL003w	SFI1	2841	2290	145489	670	0	_	Protein required for cell cycle progression, suppressor of partial adenylyl cyclase deficiency	(e)
403	TACGCTGGATCCCGGACGAAGGCC	GATTTTGATTTTGTGGTAAACGACGACCTA	3 / 2	YMR190c	SGS1	4344	1315	643943	920	0, 1	DEAD	DNA helicase of DEAD/DEAH family, has similarity to the human Werner's and Bloom's syndromes genes and to E. coli RecQ 3'-5' DNA helicase
4251	TACGCTGGATCCCGGACGAAGGCC	CTATATAGACCAAAGGTTCTTGTTGCTGGT	3 / 2	YLR058c	SHM2	1410	547	258856	320	1	SHMT	Serine hydroxymethyltransferase (glycine hydroxymethyltransferase), cytosolic isoform, catalyzes the transfer of the hydroxymethyl group of serine to tetrahydrofolate to form 5,10-methylenetetrahydrofolate and glycine
2413	TACGCTGGATCCCGGACGAAGGCC	CAAAATGTGGATATAGATGCAGCAGAAGAA	3 / 0	YLR079w	SIC1	855	361	287181	570	0	_	Inhibitor of Cdc28p-Clb protein kinase complex
73F8	ACGCTGgGATCCCGGACGAAGGCC	GAAACTTCGTCAATTACATAGAAGTCAGGC	3 / 0	YGL208w	SIP2	1248	710	98049	770	0	AMPKBI	Protein that interacts with Snf1p and possibly acts as an adaptor subunit to regulate Snf1p activity
576	TACGCTGGATCCCGGACGAAGGCC	GAAGGATGGATATCTTATAAAGTTGATGGA	3 / 1	YOL113w	SKM1	1968	19	104343	670	0	PH, PBD	Serine/threonine protein kinase with similarity to Ste20p and Cla4p
1457	TACGCTGGATCCCGGACGAAGGCC	CTTCAACAACAGCAACCACAAACGATGAAT	3 / 2	YBL007c	SLA1	3735	3424	212904	670	0	_	Protein involved in assembly of cortical actin cytoskeleton, has three SH3 domains
4244	TACGCTGGATCCCGGACGAAGGCC	ATGCAGCCGGACTTCTGGGCCAATCAACAA	3 / 0	YNL243w	SLA2	2907	1063	189112	420	0, 2	_	Talin-like protein involved in membrane cytoskeleton assembly, required for cell polarization, also required for the internalization phase of endocytosis	(e)
2056	TACGCTGGATCCCGGACGAAGGCC	TCATTGGCATTAATGATTATTGATGCTGTT	3 / 0	YNL243w	SLA2	2907	2320	190369	920	0, 2	I_LWEQ	Talin-like protein involved in membrane cytoskeleton assembly, required for cell polarization, also required for the internalization phase of endocytosis	(e)
357	ACGCTGgGATCCCGGACGAAGGCC	CTATTTCAATGGAAGAAACCGATGTTAACA	3 / 0	YIL147c	SLN1	3663	1769	71685	520	0	HATPase_c	Two-component signal transducer involved in the high-osmolarity MAP kinase signal transduction pathway that initiates a phosphorelay from Sln1p to Ypd1p to Ssk1p
4366	TACGCTGGATCCCGGACGAAGGCC	ATTTTTGCTAAATACTTGAAGTTCATTGGA	3 / 0	YOL122c	SMF1	1728	214	91205	870	6, 2	Nramp	General metal ion transporter with high affinity for manganese
611	TACGCTGGATCCCGGACGAAGGCC	ACGCTATTTAGAGGCAATCAGGAAGAGAAA	3 / 1	YMR165c	SMP2	2589	1861	590767	770	0	_	Protein involved in plasmid maintenance and respiration
4112	TACGCTGGATCCCGGACGAAGGCC	AAGGCAGGAAGGCCCCGTGGAAGACCTAAG	3 / 0	YOR290c	SNF2	5112	4330	855925	920	0	bromodomain	Component of SWI-SNF global transcription activator complex, acts to assist gene-specific activators through chromatin remodeling
4253	TACGCTGGATCCCGGACGAAGGCC	GAACGTAAGCGTGTTTCCATTGCCGAGGCT	3 / 1	YDR011w	SNQ2	4506	937	466851	620	1, 1	CcmA	Drug-efflux pump involved in resistance to multiple drugs, member of the ATP-binding cassette (ABC) superfamily
1481	TACGCTGGATCCCGGACGAAGGCC	GATCGATCCTTAAAGGCTACGCTAACACCG	2 / 0	YDL098c	SNU23	585	70	285095	920	0	_	Component of the U4/U6.U5 snRNP
585	TACGCTGGATCCCGGACGAAGGCC	CCTACGATAATTATTCCACCCATTCCATCC	3 / 0	YDR425w	SNX41	1878	505	1320558	620	0, 1	PX	sorting nexin, mediate distinct retrieval pathways from endosomes
1218	TACGCTGGATCCCGGACGAAGGCC	AGCCAAAATTTTATGTTATCTTGCAGTGAT	3 / 0	YLL011w	SOF1	1470	394	127915	620	0	WD40	Protein associated with U3 small nucleolar RNA (snoRNA) and involved in 18S pre-rRNA maturation, contains seven WD (WD-40) repeats
492	TACGCTGGATCCCGGACGAAGGCC	TATTTATCTCCAGAAGATTTCCTTGTGAAA	3 / 2	YJR159w	SOR1	1074	391	736123	970	1	ADH_zinc_N	Sorbitol dehydrogenase (L-iditol 2-dehydrogenase), converts L-iditol and NAD(+) to L-sorbose and NADH (Sor1p and Ydl246p are nearly identical)
5836	TACGCTGGATCCCGGACGAAGGCC	ATGGGATCTATTTTGTCTCAATTTGCCGTT	3 / 0	YEL031w	SPF1	3648	3175	93432	670	2, 2	MgtA	Putative Ca2+-transporting ATPase, member of the P-type ATPase superfamily
1613	TACGCTGGATCCCGGACGAAGGCC	TGGCTGCGAATTTTACTGGAAAATGCAATT	3 / 0	YIL073c	SPO22	2661	2326	223269	520	0	_	Protein required for meiosis and sporulation, has cecropin family signature
2416	TACGCTGGATCCCGGACGAAGGCC	CAAACCTTTAATGCAAATGGAATATCATTA	3 / 1	YDR104c	SPO71	3738	3049	661855	670	1	_	Protein involved in spore wall formation
247	TACGCTGGATCCCGGACGAAGGCC	GACGACGCAGTTCAAATGCAAAAGAAATTC	3 / 1	YGL170c	SPO74	1242	595	184804	1120	0	_	Protein with similarity to phosphoribulokinase precursor (phosphopentokinase), involved in sporulation
6113	TACGCTGGATCCCGGACGAAGGCC	ACAGATTTGAATGAAGATGCGAGCCTGTCT	3 / 0	YDR464w	SPP41	4308	3247	1392108	1120	0	_	Suppressor of temperature-sensitive prp3, temperature-sensitive prp4, and prp11, probably a negative regulator of PRP3 and PRP4 gene expression
4019	TACGCTGGATCCCGGACGAAGGCC	CGAAGTTACGTCAACGGTTTGCCTGAAGAA	3 / 2	YDR523c	SPS1	1473	319	1486724	670	0	S_TKc	Serine/threonine protein kinase involved in middle/late stage of meiosis	(e)
411	TACGCTGGATCCCGGACGAAGGCC	AACTTGTTATCATTTGAATTTGTTAAGAAT	3 / 1	YDR523c	SPS1	1473	793	1486250	600	0	_	Serine/threonine protein kinase involved in middle/late stage of meiosis	(e)
571	TACGCTGGATCCCGGAgGAAGGCC	CTTATTTTACAGGTTTATGACCATACTAAT	3 / 0	YOL148c	SPT20	1815	631	46942	1020	1	_	Component of the nucleosomal histone acetyltransferase (Spt-Ada-Gcn5-Acetyltransferase or SAGA) complex, member of TBP class of SPT proteins
2432	TACGCTGGATCCCGGACGAAGGCC	GATGATGAATTTTCTGATGAGGACGACGAA	3 / 0	YGR116w	SPT6	4356	604	721005	520	0	Tex	Protein involved in chromatin structure that influences expression of many genes
4258	TACGCTGGATCCCGGACGAAGGCC	TCTTTGGAAATGCGGCCGCTGTACTCGTCC	3 / 0	YLR055c	SPT8	1809	1060	252022	870	0, 1	WD40	Component of the nucleosomal histone acetyltransferase complex (Spt-Ada-Gcn5-Acetyltransferase or SAGA) complex, member of TBP class of SPT proteins
175	TACGCTGGATCCCGGACGAAGGCC	ATTAATGACCATATTCTTTTTACGAAGACG	3 / 2	YCR081w	SRB8	4284	2245	256608	320	0	_	Component of RNA polymerase II holoenzyme and Kornberg's mediator (SRB) subcomplex
5982	TACGCTGGATCCCGGACGAAGGCC	ATAGGAGAATTATTTTTAAATGAAAGCTGG	3 / 1	YPL210c	SRP72	1941	1216	155014	920	0	_	Subunit of the signal recognition particle, which is a complex that functions in protein targeting to the endoplasmic reticulum (ER) membrane
4136	TACGCTGGATCCCGGACGAAGGCC	CCACCAGATCCTTTACCAAACCTTTTTACC	3 / 0	YLR006c	SSK1	2139	1453	162440	670	0, 1	response_reg	Two-component signal transducer that receives phosphate from the Sln1p-Ypd1p phosphorelay as part of the high-osmolarity signal transduction MAP kinase pathway
2061	TACGCTGGATCCCGGACGAAGGCC	GATACTCCAACTTTTTGTTCGTGCCATTCC	3 / 2	YLR005w	SSL1	1386	991	161038	670	1	Ssl1	Component of RNA polymerase II transcription initiation factor TFIIH
4363	TACGCTGGATCCCGGACGAAGGCC	ACTAATTTCACTAGGCAAATACTGATTGGG	3 / 0	YLR362w	STE11	2217	1732	851534	640	0	S_TKc	MAP kinase kinase kinase (MAPKKK or MEKK), component of pheromone response, filamentous growth, high-osmolarity sensing, and STE vegetative growth pathways
134B8	ACGCTGgGATCCCGGACGAAGGCC	ACCAGCAGCCAGTTGCATCTTCCACAGTAA	3 / 0	YHL007c	STE20	2820	542	97391	820	0	PBD	Serine/threonine protein kinase of the pheromone response pathway, also participates in the filamentous growth and STE vegetative growth pathways
5974	TACGCTGGATCCCGGACGAAGGCC	ATTTTGATATTGCTCTGTATGGGCGTATCT	3 / 0	YLR389c	STE23	2967	-18	902678	1070	1	Ptr	Protease involved in a-factor processing, has similarity to Axl1p and to human and Drosophila insulin-degrading enzymes	(a)
4325	TACGCTGGATCCCGGACGAAGGCC	CTAGCTGATTTTGACATTGTATCTACCAAG	3 / 0	YBL034c	STU1	4542	2899	155453	720	0	_	Suppressor of beta-tubulin mutation that is required for assembly of the mitotic spindle
1332	TACGCTGGATCCCGGACGAAGGCC	TACCGGAGAGATATTCCGGACGTTCCCATT	3 / 0	YDR310c	SUM1	3189	2485	1081823	670	1, 1	_	Protein required for middle sporulation element-mediated repression of SMK1, SPR3 and NDT80 during vegetative growth, suppressor of mar1-1 (sir2)
163	TACGCTGGATCCCGGACGAAGGCC	GATTGTGTAATGAGTGGAGGTCCTCACACG	3 / 0	YAL011w	SWC3	1917	508	132666	520	0	_	component of the Swr1p complex that incorporates Htz1p into chromatin
62F2	TACGCTGGATCCCGGACGAAGGCC	TCGGAGAGTACTTTATATAAATATTTGAAA	3 / 0	YJL176c	SWI3	2478	1345	93183	370	0, 1	myb_DNA-binding	Component of SWI-SNF global transcription activator complex; acts to assist gene-specific activators through chromatin remodeling	(e)
5979	TACGCTGGATCCCGGACGAAGGCC	CCTGAACAGTGTATCTTACGTTTCCTTCAA	3 / 2	YJL176c	SWI3	2478	1672	92856	1070	0, 1	RSC8 (C-ter) (chromatin remodeling complex subunit)	Component of SWI-SNF global transcription activator complex; acts to assist gene-specific activators through chromatin remodeling	(e)
5850	TACGCTGGATCCCGGACGAAGGCC	CGATCTATGACACCGTTCAGCGCAGGAAAT	3 / 2	YER111c	SWI4	3282	1363	384510	1720	0, 1	ANK	Transcription factor that is a component of the SBF (Swi4p-Swi6p) complex that regulates expression at promoters containing the cell cycle box (CCB) element, contains two ankyrin repeats
391	TACGCTGGATCCCGGACGAAGGCC	GATAAATATGTGAAGGAAATGCCTGATAAA	3 / 0	YDR146c	SWI5	2130	1615	749121	1170	0	COG5048 (C2H2-Znf)	Transcription factor that controls cell cycle-specific transcription of HO, has three tandem C2H2-type zinc fingers
2436	TACGCTGGATCCCGGACGAAGGCC	TATCATGCCGAGGAAATCTCAAAACTGACG	3 / 0	YDR334w	SWR1	4545	3169	1139091	1720	0	HELICc	Protein with similarity to Snf2p, member of the Snf2p DNA helicase ATPase family
1320	TACGCTGGATCCCGGACGAAGGCC	ATCCACCCAGCGGTCTCTGCTCATGTTCCA	3 / 2	YDR395w	SXM1	2835	1579	1264892	770	1, 3	SXM1	Beta-karyopherin involved in nuclear protein import of mRNA-binding proteins
1427	TACGCTGGATCCCGGACGAAGGCC	ACTGACCCACCATTTAGAATTGAGGAACAA	3 / 0	YPL129w exon2	TAF14	735	208	305609	820	0	TFG3	RNA polymerase II transcription initiation factor TFIIF (factor g), small subunit, component of RNA polymerase holoenzyme, Kornberg's mediator (SRB) subcomplex, and the SWI-SNF complex	(b)
2017	TACGCTGGATCCCGGACGAAGGCC	GAAAAAAAAGAGAGCGAATTGAAGGTGGAT	3 / 2	YBR198c	TAF5	2397	1186	617296	720	0, 1	WD40	Component of the TAF(II) complex (TBP-associated protein complex) and SAGA complex (Spt-Ada-Gcn5-acetyltransferase), required for activated transcription by RNA polymerase II, member of WD (WD-40) repeat family
119H2	TACGCTGGATCCCGGACGAAGGCC	GTTGGCATTATGGCAAATTCACTATTTGGA	3 / 0	YOL020w	TAT2	1779	1219	287390	820	4	aa_permeases	High affinity tryptophan permease, also transports other aromatic amino acids, alanine and glycine, member of the amino acid permease family
244	TACGCTGGATCCCGGACGAAGGCC	TCCATTGTGGATGCCGCTGTTGCGGCCTCG	3 / 1	YPL128c	TBF1	1689	1102	307119	320	0	_	Telomere binding protein that binds to TTAGGG repeats
521	TACGCTGGATCCCGGACGAAGGCC	CATTTTCGACAAAATGTTTTATCACATTTA	3 / 1	YBR150c	TBS1	3285	886	543566	720	1	Fungal_trans	Protein with similarity to transcription factors, contains an N-terminal Zn[2]-Cys[6] fungal-type binuclear cluster domain
4127	TACGCTGGATCCCGGACGAAGGCC	CCACTGATGAAATATAAATTGTTCAAGGAG	3 / 1	YDR350c	TCM10	1836	1066	1177099	920	0, 3	_	protein functions at a post-translational stage in assembly of F0 subunit of mitochondrial ATPase
189	TACGCTGGATCCCGGACGAAGGCC	TCTTCAAGAAATAAATCCATTTCAGAGCGT	3 / 1	YBL088c	TEL1	8364	2482	56895	970	2, 2	TEL1 (central)	Phosphatidylinositol 3-kinase (PI kinase) homolog involved in controlling telomere length	(e)
1346	TACGCTGGATCCCGGACGAAGGCC	ATGGAGGAGAATGAATTTCAAAAGCCATTG	3 / 2	YBL088c	TEL1	8364	6874	52503	470	0, 1	TEL1 (central)	Phosphatidylinositol 3-kinase (PI kinase) homolog involved in controlling telomere length	(e)
4323	TACGCTGGATCCCGGACGAAGGCC	GGATTCTCTCAAGGCTCTGCTCAAATGTTT	3 / 0	YKL140w	TGL1	1647	595	181375	470	0	abhydrolase (C-ter)	Triglyceride lipase	(e)
87D3	ACGCTGgGATCCCGGACGAAGGCC	TGTATCTTTTCTTTGGTAGGAAAATTGTGT	3 / 1	YKL140w	TGL1	1647	755	181535	420	0	abhydrolase (C-ter)	Triglyceride lipase	(e)
4015	TACGCTGGATCCCGGACGAAGGCC	TCCGTTTCTCCAGGTTCCACCAACCAAAGT	3 / 1	YLR237w	THI7	1797	760	613126	620	6	FUI1	Thiamine transport protein, member of the uracil/uridine/allantoin permease family of membrane transporters	(e)
483	TACGCTGGATCCCGGACGAAGGCC	TTTGTCCTATCTCAAATGTCCTACACCATC	3 / 1	YLR237w	THI7	1797	1015	613381	770	4, 1	FUI1	Thiamine transport protein, member of the uracil/uridine/allantoin permease family of membrane transporters	(e)
5738	TACGCTGGATCCCGGACGAAGGCC	GCTTCGCATTTAATGCAAAGGTTCATTGAA	3 / 0	YDR457w	TOM1	9807	4087	1373866	2120	0, 2	_	Protein required for the G2/M transition, has similarity to Rsp5p, a ubiquitin-protein ligase
714	TACGCTGGATCCCGGACGAAGGCC	AAATTCAGAAAGAAATTTGAAAATGAAATT	3 / 1	YJR066w	TOR1	7413	1327	560430	570	1	TEL1 (central)	Phosphatidylinositol kinase (PI kinase) homolog, involved in cell growth and sensitivity to the immunosuppressant rapamycin
4120	TACGCTGGATCCCGGACGAAGGCC	GAATGGATAAGAAGGCTATCTATTCAGCTT	3 / 2	YKL203c	TOR2	7422	3724	59633	470	0	TEL1 (central)	Phosphatidylinositol-4 kinase (PI-4 kinase), involved in cell growth and sensitivity to the immunosuppressant rapamycin, has similarity to Tor1p
105A5	TACGCTGGATCCCGGACGAAGGCC	AAACAAATAGGCTATTCTAAATATGATGAG	3 / 2	YOL019w	TOS7	1656	100	288997	420	3	_	Protein of unknown function
54C8	ACGCTGgGATCCCGGACGAAGGCC	CTCTGCTTATGGATGAGTTAAAACATGATG	3 / 1	YAL016w	TPD3	1908	119	124996	570	0	HEAT	Protein serine/threonine phosphatase 2A (PP2A) regulatory subunit A, ceramide-activated protein phosphatase A subunit
5710	TACGCTGGATCCCGGACGAAGGCC	CAAAGAACTACCTGGAGATGGTTAGAATAT	3 / 0	YLL028w	TPO1	1761	886	85688	540	5	_	Polyamine transport protein, member of the multidrug-resistance 12-spanner (DHA12) family of the major facilitator superfamily (MFS-MDR)
5721	TACGCTGGATCCCGGACGAAGGCC	TTCAGCAGGGAAGCTCAGAAAGAATTTTTA	3 / 0	YOR273c	TPO4	1980	865	835563	520	4	_	Polyamine transport protein, member of the multidrug-resistance 12-spanner (DHA12) family of the major facilitator superfamily (MFS-MDR)
1480	TACGCTGGATCCCGGACGAAGGCC	CCACACTTAAACGATCTAATTCTAAACTCC	3 / 1	YHR099w	TRA1	11235	2356	305118	370	1	_	Component of the Ada-Spt transcriptional regulatory complex, SAGA (Spt-Ada-Gcn5-Acetyltransferase) complex, SLIK (SAGA-LIKe) complex, and NuA4 (NUcleosome Acetylase of histone H4) complex
4331	TACGCTGGATCCCGGACGAAGGCC	TTCACCGTATTATCGAAGCTAGTCATAATT	3 / 2	YKR050w	TRK2	2670	2422	529873	470	0	TrkH	Potassium transporter of the plasma membrane, moderate affinity, member of the potassium transporter family of membrane transporters
119A1	TACGCTGGATCCCGGACGAAGGCC	GCAACCGCTTTGTTGTCTTACCCAAATTTT	3 / 0	YDL112w	TRM3	4311	1933	260846	370	0	_	tRNA 2'-O-ribose methyltransferase, required for the formation of Gm18 modification
125	TACGCTGGATCCCGGACGAAGGCC	TCTTCTCCAGATATGCAGAAAAACATAGAA	3 / 0	YDR407c	TRS120	3870	445	1287484	620	1, 1	_	Subunit of Transport Protein Particle II (TRAPPII) complex involved in Golgi trafficking
67G10	TACGCTGGATCCCGGACGAAGGCC	AGCAATAGGAGCGATACAAGAAATGGAGGT	3 / 1	YDR246w	TRS23	660	229	954507	420	0, 1	TRS23	Subunit of both the Transport Protein Particle I (TRAPPI) complex involved in vesicular transport from the endoplasmic reticulum to the Golgi and of Transport Protein Particle II (TRAPPII) complex involved in Golgi trafficking
2422	TACGCTGGATCCCGGACGAAGGCC	CCCACAGTTGTTGATAGATGGCACAGTGCT	1 / 0	YDL015c	TSC13	933	325	426606	370	2, 2	_	Protein required for elongation of the very long chain fatty acid (VLCFA) moiety of sphingolipids
583	TACGCTGGATCCCGGACGAAGGCC	AGCGTTTCGAATACGCAGAATAAGCTGAAT	3 / 1	YCR084c	TUP1	2142	10	262436	770	0, 2	_	General repressor of RNA polymerase II transcription that is brought to target promoters by regulated, sequence-specific DNA-binding proteins, has seven WD repeats, exists in a complex with Ssn6p
1422	TACGCTGGATCCCGGACGAAGGCC	ATGATAAATACTGATAATAATGACGATAGT	3 / 0	YOR344c	TYE7	876	406	977656	870	0	HLH	Basic helix-loop-helix transcription factor that can suppress the Gcr1p requirement for glycolytic gene expression
4236	TACGCTGGATCCCGGACGAAGGCC	GATTTTGTAGTTTTAATACGCGAGAAGTAC	3 / 1	YDR390c	UBA2	1911	1378	1255460	720	0	_	Subunit of a heterodimeric enzyme consisting of Uba2p and Aos1p, activates the ubiquitin-like Smt3p for conjugation to other proteins
2035	TACGCTGGATCCCGGACGAAGGCC	ACAGATAAGCCAGAGGCGTTAGATAAAATT	3 / 2	YJL197w	UBP12	3765	2662	66465	1020	0, 1	UCH	Ubiquitin-specific protease, ubiquitin C-terminal hydrolase
5838	TACGCTGGATCCCGGACGAAGGCC	GCTTCTAGGTTAGAAAAGCCATACAGTATT	3 / 1	YGR184c	UBR1	5853	4258	861490	420	1	_	Ubiquitin-protein ligase (N-recognin or E3 enzyme), involved in selection of substrates for the N-end rule pathway	(e)
2021	ACGCTGgGATCCCGGACGAAGGCC	CTCCTTCTAATATTTTTATATCTGCACCAT	3 / 0	YGR184c	UBR1	5853	5246	860502	1320	1	_	Ubiquitin-protein ligase (N-recognin or E3 enzyme), involved in selection of substrates for the N-end rule pathway	(e)
1713	TACGCTGGATCCCGGACGAAGGCC	AGAAGGTTCCATCAACTACTACTGTTGCTT	3 / 0	YLR024c	UBR2	5619	4615	188668	370	0	_	Protein with similarity to ubiquitin-protein ligase (E3) Ubr1p
1483	TACGCTGGATCCCGGACGAAGGCC	TTGGATATTTCCGACCCCAAAGCAGTTTTG	3 / 0	YGR048w	UFD1	1086	403	590222	870	0	UFD1	Ubiquitin fusion degradation protein that is involved in degradation of ubiquitin fusion proteins
427	TACGCTGGATCCCGGACGAAGGCC	ATTTCTTTTATTATTGGTTGCTCAAACTCC	3 / 0	YDL210w	UGA4	1716	463	84733	470	5	PotE	Amino acid permease with high specificity for 4-aminobutyric acid (GABA)	(e)
5829	TACGCTGGATCCCGGACGAAGGCC	TTGGACTCCAAGTACGGCTTTGCTTTGGCT	3 / 2	YDL210w	UGA4	1716	1030	85300	370	4, 1	PotE	Amino acid permease with high specificity for 4-aminobutyric acid (GABA)	(e)
2057	TACGCTGGATCCCGGAgGAAGGCC	CAACTGCTGGATATGTTTTTCAGAAAGTAT	3 / 0	YDR470c	UGO1	1509	343	1400862	1070	2, 1	_	Protein of the mitochondrial outer membrane required for mitochondrial fusion, member of the mitochondrial carrier family (MCF) of membrane transporters
1325	TACGCTGGATCCCGGACGAAGGCC	ATATTAAAAGAAGAAAGAGAAAGACAGTTA	3 / 1	YPL020c	ULP1	1866	847	513328	720	0	Peptidase_C48	Smt3p-specific protease, degrades conjugated ubiquitin-like protein Smt3p
5735	TACGCTGGATCCCGGACGAAGGCC	atcccggacgaaggccCAAAAAGGACTCGT	3 / 1	YIL031w	ULP2	3105	1049	293680	1720	0, 1	Peptidase_C48	Smt3p-specific protease, degrades conjugated ubiquitin-like protein Smt3p and plays important role in meiotic development
2418	TACGCTGGATCCCGGACGAAGGCC	ATATCTTCGTTGGCATTGATAACTAACTGT	3 / 1	YJL109c	UTP10	5310	4045	212962	820	0, 2	_	U3 snoRNP protein	(e)
1471	TACGCTGGATCCCGGACGAAGGCC	GATAATAATACAATTAGTAGGATAGAGGCA	3 / 2	YJL109c	UTP10	5310	4549	212458	440	0, 2	_	U3 snoRNP protein	(e)
4342	TACGCTGGATCCCGGACGAAGGCC	GAAGATACCATGGACGTGGATGACGAAGAT	3 / 0	YJL069c	UTP18	1785	298	312105	520	0, 1	WD40	Essential protein of unknown function
5921	TACGCTGGATCCCGGACGAAGGCC	CTAAAATGTTTAAGTAGTGTCTTTGAATTT	2 / 0	YBL004w	UTP20	7482	3175	230772	820	0, 2	_	Protein with similarity to human DRIM, a protein differentially produced in metastatic and nonmetastatic human breast carcinoma cells
4352	TACGCTGGATCCCGGACGAAGGCC	CCTTCTAAGTCGCTCAATCTGGGAAGTTTC	3 / 2	YCL063w	VAC17	1272	838	18127	420	0	_	vacuole-specific receptor of Myo2p
442	TACGCTGGATCCCGGACGAAGGCC	ATTATTTCACAACCAAAGTACTCAAGGTAT	3 / 0	YKR001c	VPS1	2115	1441	440920	520	0	dynamin (C-ter)	Vacuolar sorting protein, member of the dynamin family of GTPases
1414	TACGCTGGATCCCGGACGAAGGCC	CTCTGTTTGTATTGGAATACAGACTCTCCG	3 / 0	YLL040c	VPS13	9435	658	62987	720	1	MRS6	Protein involved in vacuolar sorting	(e)
1343	TACGCTGGATCCCGGACGAAGGCC	AGATTACAACAAAGAATAAATAAAAACAAC	3 / 1	YLL040c	VPS13	9435	8764	54881	870	1	MRS6	Protein involved in vacuolar sorting	(e)
234	TACGCTGGATCCCGGACGAAGGCC	CCACCACCACTACCAGCAGCCATGAGCTCT	3 / 0	YLR337c	VRP1	2454	1057	804051	470	2, 1	_	Proline-rich protein verprolin, involved in cytoskeletal organization and cellular growth
4333	TACGCTGGATCCCGGACGAAGGCC	TGTTTGTTTGGCCATAAAACAGAATTTTTA	3 / 2	YJL222w	VTH2	4650	3739	15213	720	1	VPS10	Protein with similarity to Pep1p, Vth1p, Ycr099p, Ycr100p, and Ycr101p, contains PEST sequences in the C-terminal regions as does Pep1p
1463	TACGCTGGATCCCGGACGAAGGCC	GTTTTGTCCCCTCAATCCCATAGTATGTCA	3 / 2	YOR359w	VTS1	1572	172	1011353	820	2	_	Protein of unknown function
1431	TACGCTGGATCCCGGACGAAGGCC	AGTTCTAGTTCAGAAACCGTTCCATTATCA	2 / 0	YDL224c	WHI4	1950	64	56284	570	0	_	Protein possibly involved in cell size determination, contains one RNA recognition motif (RRM) domain
1625	TACGCTGGATCCCGGACGAAGGCC	GAGAAAGGGATCTCCTTATCTGGAGGACAA	3 / 1	YDR135c	YCF1	4548	2242	725303	620	1	ABC_ATPase	Vacuolar glutathione S-conjugate transporter, member of the ATP-binding cassette (ABC) superfamily
2062	TACGCTGGATCCCGGACGAAGGCC	GGAAGTTTCCAGGCCACCAACGTTACGCCG	3 / 2	YOR162c	YRR1	2433	28	641964	370	0, 1	GAL4	Transcription factor involved in drug-induced transcriptional activation of multidrug transporter gene SNQ2, has a Zn[2]-Cys[6] fungal-type binuclear cluster domain
1415	TACGCTGGATCCCGGACGAAGGCC	TTTTTACTACGTGATAAAAGAACGCTGGAC	3 / 0	YNL237w	YTP1	1380	1021	206207	820	2	_	Protein with similarity to mitochondrial electron transport proteins
530	TACGCTGGATCCCGGACGAAGGCC	AGTACCAGTCAACAAATTACAAGTTCTTAT	3 / 1	YJR099w	YUH1	711	202	615465	520	0	Peptidase_C12	Ubiquitin-specific protease (ubiquitin C-terminal hydrolase), deubiquitinates short ubiquitin fusions but not long ones
1339	TACGCTGGATCCCGGACGAAGGCC	AATTTACAGCAAAAGGTGCAATCGCAAAAG	3 / 0	YDR285w	ZIP1	2628	2155	1034581	820	0	_	Structural protein of the synaptonemal complex central element
413C	TACGCTGGATCCCGGACGAAGGCC	AATATCGGGTCTGCTCTAGCTCCTGATATC	3 / 2	YBR043c	_	2070	559	323348	1120	6, 1	_	Member of the multidrug-resistance 12-spanner (DHA12) family of the major facilitator superfamily (MFS-MDR)
55	TACGCTGGATCCCGGACGAAGGCC	CAATGGGCAGACTGGGTTAAAGAAAAACAT	3 / 0	YBR056w	_	1506	826	348663	820	1	_	Protein with similarity to glucan-1,3-beta-glucosidases (exo-1,3-beta-glucanases)
4254	TACGCTGGATCCCGGACGAAGGCC	TTTTTTTTCTTTCGCTTCTTCAACAGTGGT	3 / 1	YBR094w	_	2259	-162	431832	320	0	SurE	Protein of unknown function	(a)
139	TACGCTGGATCCCGGACGAAGGCC	TTGTTGTTTGAGGAAGCTGTCGACATATGG	3 / 0	YBR238c	_	2196	835	696426	770	0	_	strong similarity to general chromatin factor Spt16p
474	TACGCTGGATCCCGGACGAAGGCC	AATTTTGCCATTTCCATCCTCAATGTCGTT	3 / 1	YBR241c	_	1467	1003	703011	670	5	sugar_tr	Member of the hexose transporter family of the major facilitator superfamily (MFS)
123	TACGCTGGATCCCGGACGAAGGCC	CTACAACTCTTTGAAAAAGATGTTCTCATT	3 / 2	YBR246w	_	1164	343	711891	820	0	_	Protein of unknown function
5971	TACGCTGGATCCCGGACGAAGGCC	CTTGAAGAAGAAAATAACAGAATGAACTCA	3 / 1	YBR287w	_	1284	652	777179	820	5	Auxin_eff	Protein of unknown function
435	TACGCTGGATCCCGGACGAAGGCC	ATAATGACACAACTTAAAAGACAAACTGCA	3 / 1	YCR076c	_	753	334	249705	1420	1	_	Protein of unknown function
4322	TACGCTGGATCCCGGACGAAGGCC	AAATATCCATATTTCTTTAAGAAAGTGGAG	3 / 2	YDL109c	_	1944	868	266333	270	1	_	strong similarity to hypothetical protein YGL144c/ROG1
242	TACGCTGGATCCCGGACGAAGGCC	CATTACAATCCTGAGGGAGGATTTACTACT	3 / 1	YDL119c	_	924	628	246984	270	1	mito_carr (1 dom.)	Member of the mitochondrial carrier family (MCF) of membrane transporters
534	TACGCTGGATCCCGGACGAAGGCC	GAGCTCAATAAAGAGAGAGAAAAGTGGCGG	3 / 0	YDL133w	_	1314	703	223129	420	3	_	Protein of unknown function
1810	TACGCTGGATCCCGGACGAAGGCC	TTAGAGAACATCAAAAGGAATAACGATTTA	3 / 1	YDL156w	_	1569	34	174952	970	0	WD40	Protein of unknown function; has WD (WD-40) repeats
1210	TACGCTGGATCCCGGACGAAGGCC	ACCGATAATCTCTTTAATAGTCAGTCTAGA	3 / 1	YDL183c	_	963	181	131654	420	1	_	Protein of unknown function, has potential mitochondrial import sequence
5833	TACGCTGGATCCCGGACGAAGGCC	atcccggacgaacgcCAAACAGACCATGAC	3 / 1	YDL206w	_	2289	1588	91764	770	5, 1	Ca2+/Na+ antiporter	Putative membrane transporter of the Ca2+:cation antiporter (CaCA) family
2014	TACGCTGGATCCCGGACGAAGGCC	AAGCCTAAATGCGATCCCTGGTTGTTTGTT	3 / 0	YDR179w-a	_	807	211	820220	620	0	_	Protein of unknown function
4018	TACGCTGGATCCCGGACGAAGGCC	ATTTTACCTAATCATGCAAATTGGAGACAT	3 / 0	YDR291w	_	3234	1207	1040925	320	0	DEAD (C-ter)	Protein with similarity to Sgs1p and other DNA helicases
616	TACGCTGGATCCCGGACGAAGGCa	TTTGTCATTCTCTGTCTATTATTCGTTTTG	3 / 2	YDR307w	_	1989	706	1076561	1770	3	PMT1	Protein with similarity to Pmt1p
1326	TACGCTGGATCCCGGACGAAGGCC	AAGAATAGAATATGGTTTATCTCGCTACCT	3 / 2	YDR466w	_	2697	1846	1396956	370	0	_	Serine/threonine protein kinase of unknown function
376	TACGCTGGATCCCGGACGAAGGCC	TATGCCCCAGAAGCTAATGGTGCTAACAAT	2 / 0	YDR474c	_	1668	643	1408479	1120	0	_	Protein of unknown function, may be a pseudogene or may be separated from YDR475C by sequencing errors
115E6	TACGCTGGATCCCGGACGAAGGCC	AGAGATATAGAATCTACCAAAAGACAAATT	3 / 1	YDR485c	_	2433	163	1427078	370	0	_	Protein with similarity to human YL-1 protein, GB:D43642
407	TACGCTGGATCCCGGACGAAGGCC	AGTTCCGGCACCATGGACTCAAAGGCTATC	2 / 0	YDR531w	_	1104	415	1498650	920	1, 1	Fumble	Putative pantothenate kinase involved in coenzyme A biosynthesis
1487	TACGCTGGATCCCGGACGAAGGCC	AATTCTGCCGCTAAAGTTTTGTGCTCTGTG	3 / 1	YGL196w	_	498	22	130574	820	0	COG3616	Protein of unknown function
5960	TACGCTGGATCCCGGACGAAGGCC	CAAAAGGAACTGGATGGGGTAATGTCATCC	3 / 0	YGR046w	_	1158	328	585216	470	0	_	Protein of unknown function
1424	ACGCTGgGATCCCGGACGAAGGCC	CGCTTGCATTGTTCCTGGTTTTTTTGAGTT	3 / 0	YGR089w	_	2811	113	657066	620	3, 1	_	Protein with similarity to human desmoplakin I PIR:A35536	(e)
4372	TACGCTGGATCCCGGACGAAGGCC	GGTGGCGATTATTTTGTTAAGCCAATAAAA	3 / 1	YGR089w	_	2811	424	657377	1020	1, 3	_	Protein with similarity to human desmoplakin I PIR:A35536	(e)
4224	TACGCTGGATCCCGGACGAAGGCC	CAATTGACCCCTGCAAATGGGCTGAAGCCC	3 / 0	YGR096w	_	945	133	676747	520	2, 2	mito_carr (3 dom.)	Member of the mitochondrial carrier family (MCF) of membrane transporters
4034	TACGCTGGATCCCGGACGAAGGCC	AGTAACTGGGATACCATCAGCACTATATCT	3 / 1	YGR106c	_	798	118	699663	1220	1	_	Protein with similarity to Vibrio anguillarum chemotaxis methyl transferase PIR:U36378
137H6	TACGCTGGATCCCGGACGAAGGCC	CACCTGAATAGAAGTCGCTCTTTCTTGCAA	3 / 1	YGR149w	_	1299	214	789238	670	3	_	Protein with similarity to hypothetical protein A-288
129H3	ACGCTGgGATCCCGGACGAAGGCC	GTGAAAGGTCTCACTCAATATTCTCTTGGT	3 / 2	YGR266w	_	2106	1040	1023691	420	0, 1	_	Protein of unknown function
388	TACGCTGGATCCCGGACGAAGGCC	AATTCCAAACACGCAATCAAGCATTATGAA	3 / 0	YHL010c	_	1758	973	82744	520	0	zf-UBP	Protein of unknown function, has strong similarity to human BRAP2 breast cancer-associated protein which may regulate protein import into the nucleus
117	TACGCTGGATCCCGGACGAAGGCC	TCCCAGGAATGGTTCTCCTTTGAAATGAAT	3 / 0	YHL042w	_	453	115	15779	620	0	DUP	Protein with similarity to subtelomerically-encoded proteins such as Cos5p, Ybr302p, Cos3p, Cos1p, Cos4p, Cos8p, Cos6p, Cos9p
126G12	ACGCTGgGATCCCGGACGAAGtca	CCTTAGACCAGGAGTATACATGCCACGAAT	3 / 2	YHR067w	_	843	275	231245	770	0, 1	MaoC	Protein of unknown function
1712	TACGCTGGATCCCGGACGAAGGCC	TTTTTCAGGTTCAATTACCAGCACGATCTC	3 / 0	YHR078w	_	1659	1141	257501	720	1, 2	_	Protein of unknown function
5726	TACGCTGGATCCCGGACGAAGGCC	TCTGAGGAAAAAGGGCTATCGGGTTGGTTG	2 / 0	YHR155w	_	3687	916	408018	520	1	PH	Protein with similarity to Sip3p
126	TACGCTGGATCCCGGACGAAGGCC	TCTACTGCGCTGATTTGGACTCGTTGGTCC	3 / 0	YHR162w	_	390	175	423246	670	1	UPF0041	Protein of unknown function
4117	TACGCTGGATCCCGGACGAAGGCC	GATGACGAAACTCAAGCACATCACAAAATA	3 / 2	YHR197w	_	2292	682	494572	720	1, 2	_	weak similarity to PIR:T22172 hypothetical protein F44E5.2 C. elegans
365	TACGCTGGATCCCGGACGAAGGCC	CGATTTTTCTCCAACTTGGTCTCTTCTTCA	3 / 0	YIL056w	_	1923	907	250895	270	0	DUF352	Putative transporter, similar to YER064c
143	TACGCTGGATCCCGGACGAAGGCC	GAAAATGAACTACCCTTTATGAAGAGGCCT	3 / 0	YIL077c	_	963	52	215899	820	2	_	Protein of unknown function
4020	TACGCTGGATCCCGGACGAAGGCC	GGTTGCTTGTTTTATTTAGCTGCTGCTGTC	3 / 0	YIL083c	_	1098	607	204044	770	0, 1	dfp	Protein of unknown function
5973	TACGCTGGATCCCGGACGAAGGCC	CAAATTAAAAAGCAACTTCAGGAGGAAAAC	3 / 2	YIL105c	_	2061	1084	168555	820	0	PH	Protein with similarity to Ask10p and Ynl047p
2421	TACGCTGGATCCCGGACGAAGGCC	GGTATCTGCACATTATGTAGTATTGTCATT	3 / 0	YIL121w	_	1629	1033	133273	920	3	_	Member of the multidrug-resistance 12-spanner (DHA12) family of the major facilitator superfamily (MFS-MDR)
1340	TACGCTGGATCCCGGACGAAGGCC	ATTTTTTTGTGGGTTTTTATTATGTTTGCC	3 / 0	YIL166c	_	1629	241	32326	520	3, 1	UhpC	Member of the allantoate permease family of the major facilitator superfamily (MFS)
162	TACGCTGGATCCCGGACGAAGGCC	TCCTCTACTTCTGATGTCTCAAGCTCTGTC	3 / 0	YIL169c	_	2988	550	25557	820	0, 3	_	Protein of unknown function	(e)
510	TACGCTGGATCCCGGACGAAGGCC	TCTACTGCCTCCGGTTCTGCCACTTCCAAT	3 / 1	YIL169c	_	2988	811	25296	670	0, 2	_	Protein of unknown function	(e)
150B7	ACGCTGgGATCCCGGACGAAGGCC	ATATATCAGCTTCACAAGCAGTACATTTAA	3 / 0	YJL103c	_	1857	449	230130	770	0	_	Protein with similarity to transcription factors, contains a Zn[2]-Cys[6] fungal-type binuclear cluster domain in the N-terminal region
2054	TACGCTGGATCCCGGACGAAGGCC	TTCTTAGAAGAGTTGGAGAAGAGTAACTTA	3 / 0	YJL123c	_	1437	193	188948	1320	0	_	Protein of unknown function
4222	ACGCTGgGATCCCGGACGAAGGCa	AATCTTGTCTTCAAAATTATGAGAGAAGGG	3 / 2	YJL181w	_	1836	881	86538	720	0, 1	_	Protein of unknown function
1629	TACGCTGGATCCCGGACGAAGGCC	GAGACCTTACTAATTGTATATAAAGACTTC	1 / 0	YJR030c	_	2238	1810	484075	570	1	_	Protein of unknown function
74H6	TACGCTGGATCCCGGACGAAGGCC	CGCCTGCTCTGGAACAGTGCTAAATCGTTT	3 / 2	YJR041c	_	3525	2698	510754	620	0, 1	_	Protein with similarity to Podospora anserina NADH dehydrogenase chain 4
4044	TACGCTGGATCCCGGACGAAGGCC	GAGCAAGATTACGAATTAGATGAATTTGTT	3 / 2	YKL075c	_	1353	1009	292942	240	0	_	Protein of unknown function
117H6	TACGCTGGATCCCGGACGAAGGCC	TTCAGTTTCTGGCAAGACATTTGGGTCAAC	3 / 1	YKL153w	_	510	337	163938	820	0	_	Protein of unknown function; questionable ORF
5927	TACGCTGGATCCCGGACGAAGGCC	TTAACTATAATGCTAGGTTTTTTAATCAGT	3 / 1	YKL174c	_	1857	265	121974	1020	8, 1	PotE	Member of the amino acid permease family of membrane transporters	(e)
69	TACGCTGGATCCCGGACGAAGGCC	TTGGTGCTGTTTACGAGAAGAAGAGCTATC	3 / 2	YKL174c	_	1857	1333	120906	470	2	aa_permeases	Member of the amino acid permease family of membrane transporters	(e)
4118	TACGCTGGATCCCGGACGAAGGCC	CCTTTACCATCCCATCTCGTGAGGAAATCG	3 / 0	YKL177w	_	339	73	114430	470	0, 1	_	Protein of unknown function; questionable ORF
1352	TACGCTGGATCCCGGACGAAGGCC	TCTATAAAACACTACGATCATATGGTTTTC	1 / 0	YKR064w	_	2592	904	563086	570	0, 1	_	Protein with similarity to transcription factors, has Zn[2]-Cys[6] fungal-type binuclear cluster domain in the N-terminal region
372	TACGCTGGATCCCGGACGAAGGCC	CCAATCGTTATTACCAACGTTATTGCGGCC	3 / 0	YKR105c	_	1749	1132	658962	820	4, 1	_	Member of the multidrug-resistance 14-spanner (DHA14) family of the major facilitator superfamily (MFS-MDR)
115	TACGCTGGATCCCGGACGAAGGCC	CTAACATTCTTATACCTTCCAGATAACGTC	3 / 1	YLR004c	_	1572	763	158742	520	4, 1	_	Member of the allantoate permease family of the major facilitator superfamily (MFS), has similarity to Dal5p
154C11	TACGCTGGATCCCGGACGAAGGCC	AATTCAGTCGCTACTTTCAAGCTTAACAAT	3 / 1	YLR023c	_	1632	340	186789	520	2, 1	UPF0073	Protein of unknown function
4133	TACGCTGGATCCCGGACGAAGGCC	CCGCCACTACTCTATAAGCAAAACCTTATG	3 / 0	YLR057w	_	2550	-27	255280	520	1	Glyco_hydro_47	Protein of unknown function	(a)
1322	TACGCTGGATCCCGGACGAAGGCC	CTTTCCAGTGTTAAATTAAGTGATTATTTG	3 / 0	YLR114c	_	2295	1192	376048	320	0	_	Protein of unknown function
5938	TACGCTGGATCCCGGACGAAGGCC	AGAAGAGAATTGAAGGATCAAGGTAAGGTC	3 / 0	YLR168c	_	693	118	500155	620	0	MSF1	probably involved in intramitochondrial protein sorting
406	TACGCTGGATCCCGGACGAAGGCC	CTTGGTTGCTTGGAGATAATTTTACAGAAT	3 / 2	YLR247c	_	4671	3151	630204	570	0	RING	similarity to S.pombe rad8 protein and Rdh54p
343	TACGCTGGATCCCGGACGAAGGCC	ACTCCTTCTATCCTTGAATATCTACACATC	3 / 0	YLR413w	_	2028	1324	952475	920	3	_	Protein of unknown function
5970	TACGCTGGATCCCGGACGAAGGCC	CTACTCGCATATAGAATGGATACAACTTCG	3 / 1	YLR424w	_	2127	901	974291	820	0	_	Protein of unknown function
80F12A	TACGCTGGATCCCGGACGAAGGCC	ATTTCCCTTAAAGGCGCAAAAAGTCCCTAT	3 / 0	YLR454w	_	7887	4333	1048327	620	0	_	Protein of unknown function
5711	TACGCTGGATCCCGGACGAAGGCC	CTGGTTGCTCGCCAACTAGGTGTCAGAAAC	3 / 1	YML013w	_	1755	874	245022	640	0	UBX	Protein of unknown function
1330	TACGCTGGATCCCGGACGAAGGCC	CTGCATCATAATATAGCGAACAAAGATGCT	3 / 0	YML117w	_	3405	1018	35260	670	0, 2	_	Protein of unknown function
4257	TACGCTGGATCCCGGACGAAGGCC	GTTGATGCTCCAAAAGCACAAGATTTACAA	3 / 0	YMR031c	_	2532	784	333959	420	0	_	Protein of unknown function
129	TACGCTGGATCCCGGACGAAGGCC	AAAAAGGCCGTTGCAAGTATAAACTCAACT	3 / 0	YMR110c	_	1599	958	491034	820	0, 1	aldedh	Protein with similarity to aldehyde dehydrogenases
2038	TACGCTGGATCCCGGACGAAGGCC	cggacgaaggccGGCAATGTGATTTCCGCA	3 / 0	YMR122c	_	375	-42	511116	320	0	_	Protein of unknown function; questionable ORF	(a)
1491	TACGCTGGATCCCGGACGAAGGCC	ccggacgaaggccAAGACTTCAGTTTTGAT	2 / 0	YMR124w	_	2832	2303	516757	420	0	_	Protein of unknown function
425	TACGCTGGATCCCGGACGAAGGCC	CAGAAAAGTATGAGATTACATGTATTCCAA	3 / 0	YMR155w	_	1644	907	569456	720	4, 2	_	Protein of unknown function
133D7	TACGCTGGATCCCGGACGAAGGCC	AAAAAAATGACTCCACTTTTGCAGGCGGAA	3 / 2	YMR181c	_	465	-6	624085	1170	0	_	Protein of unknown function	(a)
368	TACGCTGGATCCCGGACGAAGGCC	ACCGTATTGGCCCTACTAACAGGATCATTT	2 / 0	YMR221c	_	1515	454	714991	820	6, 1	_	Protein of unknown function
4011	ACGCTGgGATCCCGGACGAAGGCC	atcccggacgaaggccCATCAGACTGCAAT	3 / 0	YMR247c	_	4689	315	767724	570	0, 1	COG5219	Protein of unknown function that interacts with the 19S proteasome cap in the absence of ATP
84D6	ACGCTGgGATCCCGGACGAAGctc	CATCGTCAACATCTAGCTCAGTGAGTTCCG	3 / 0	YMR317w	_	3423	938	908300	420	0, 4	_	similar to mucins, glucan 1,4-alpha-glucosidase and exo-alpha-sialidase
130F9	TACGCTGGATCCCGGACGAAGcCC	GAAATCACAACTGTGACTGCCGCACCGCAA	3 / 0	YNL033w	_	855	118	573112	670	1, 1	_	Protein of unknown function
417	TACGCTGGATCCCGGACGAAGGCC	CCCCCATCTACAGCAGGAAACCCATTTATT	3 / 2	YNL058c	_	951	217	516493	270	1	_	Protein of unknown function
4039	TACGCTGGATCCCGGACGAAGGCC	ACTTCGTTTTCATTTTTTATTGGGGCAATA	3 / 0	YNL115c	_	1935	556	411495	670	2	abhydrolase (N-ter)	Protein of unknown function
4353	TACGCTGGATCCCGGACGAAGGCC	CAAATTGAATCAGAAGGGGGCAACTTAAAG	3 / 0	YNL136w	_	1278	1030	371394	440	0	_	Protein of unknown function
618	TACGCTGGATCCCGGACGAAGGCC	GAGAACGAGCAgtatgtaggattgagctct	3 / 1	YNL246w exon1 + intron + exon2	_	795	22	185480	870	0	_	Protein with similarity to Drosophila melanogaster SET protein	( c)
437	TACGCTGGATCCCGGACGAAGGCC	TCTATTGTTGACACCTACTTTAATAACCTG	3 / 1	YNL275w	_	1731	262	119527	370	3, 1	_	Member of the anion exchange (AE) family of membrane transporters, binds anions HCO3-, Cl-, Br-, I-, and NO3-
5845	TACGCTGGATCCCGGACGAAGGCC	TTGTCGTTCTGCTACTGGGCTAGCGTTTCC	3 / 1	YNL305c	_	894	196	59596	720	5, 1	COG0670	Protein with similarity to Aspergillus nidulans negative-acting regulatory protein qutR and Drosophila melanogaster N-methyl-D-aspartate receptor-associated protein
1418	TACGCTGGATCCCGGACGAAGGCC	TTTTTTGCAAGTTTGAAAAGTAAGCAATTG	3 / 1	YNR021w	_	1215	445	668818	1220	0	_	Protein of unknown function
206	TACGCTGGATCCCGGACGAAGGCC	CGATATGTTTTGCGCAAGGCCATAAACGCC	3 / 1	YOL008w	_	624	133	310444	870	0	ARPF	Protein of unknown function
595	TACGCTGGATCCCGGACGAAGGCC	CGTATTGATGAAGAAATGGCTGCTCCTTCA	3 / 1	YOL092w	_	927	409	144611	640	4	PQ-loop	Protein of unknown function
104B7	ACGCTGgGATCCCGGACGAAGGCC	AATCAGGCGATAGTAATGGCTGTATAAATC	3 / 1	YOR166c	_	1377	191	648311	820	0	PINc	Protein of unknown function
4139	TACGCTGGATCCCGGACGAAGGCC	TCCAAGCTCAAATTGAAATCAATTACAACA	3 / 2	YPL066w	_	1440	769	426996	270	0	_	Protein of unknown function
5827	TACGCTGGATCCCGGACGAAGGCC	CCTCGTGCGAGGTCGTCATCTGTATCCAAT	3 / 2	YPL137c	_	3831	178	296469	370	0	_	Protein with similarity to Mhp1p
87C4	ACGCTGgGATCCCGGACGAAGGCC	ATCAATCACACTATCCACTCTTTGGGCTCG	3 / 1	YPL247c	_	1572	374	83823	1020	0, 1	WD40	Protein of unknown function, has WD (WD-40) repeats
121	TACGCTGGATCCCGGACGAAGGCC	GATAAAGCAACGATGCGTTCTGACTTAACA	3 / 0	YPR021c	_	2709	1435	601918	1420	2, 1	mito_carr (3 dom.)	Member of the mitochondrial carrier family (MCF) of membrane transporters	(e)
4022	TACGCTGGATCCCGGACGAAGGCC	AACAGGTTGACTGATAAAAACGGCAAGCTA	3 / 0	YPR021c	_	2709	1837	601516	440	1, 1	mito_carr (2 dom.)	Member of the mitochondrial carrier family (MCF) of membrane transporters	(e)
2015	TACGCTGGATCCCGGACGAAGGCC	TTGGTTACTATCAAAATGAAGACAACTTTG	3 / 1	YPR081c	_	1857	1333	702634	370	0, 1	HGTP_anticodon	Protein with strong similarity to glycyl-tRNA synthetases
2410	TACGCTGGATCCCGGACGAAGGCC	AAAGCTACTTTGAACAAATGCGATGCTCTA	3 / 2	YPR083w	_	1740	256	705105	920	0	_	Protein of unknown function
4125	TACGCTGGATCCCGGACGAAGGCC	CTTACTGATTTGGAAGATGAAACAAACAAA	3 / 2	YPR115w	_	3252	607	755480	620	0	_	similarity to probable transcription factor Ask10p, and to YNL047c and YIL105c
468	ACGCTGgGATCCCGGACGAAGGCC	CGGTTTATGTGAAGCATATTAAGGTTTATG	3 / 1	YPR117w	_	7470	2402	762423	920	0	_	Protein of unknown function
2429	TACGCTGGATCCCGGACGAAGGCC	TGGTTTTTCTTCTACCCATTCAATCATGGC	3 / 0	YPR157w	_	1404	598	841858	820	0, 1	_	Protein of unknown function
4324	TACGCTGGATCCCGGACGAAGGCC	CCTCTACAATGGCAAGCAAAGTTTGCGCAA	3 / 1	YPR174c	_	666	268	888436	520	0	_	Protein of unknown function
Table S1. List of the 493 in-frame ORF fragments giving toxic phenotypes when overexpressed, and of their cognate genes Columns 1, 2 and 3: for each cloned insert selected on the basis of overexpression phenotype, the table indicates the clone number, the sequence of the 24 nucleotides corresponding to the vector-adaptor and the sequence of the first 30 nucleotides of the insert, respectively. Mu…
