# Supplementary material for: Large-scale exploration of growth inhibition caused by overexpression of genomic fragments in Saccharomyces cerevisiae
Source: Genome Biol. 2004 Aug 31;5(9):R72. doi: 10.1186/gb-2004-5-9-r72 (PMC522879; doi:10.1186/gb-2004-5-9-r72)
Supplement: Additional data file 2 — A list and description of the 221 DNA toxic inserts other than in-frame ORF fragments [file gb-2004-5-9-r72-s2.xls]

## Sheet: Feuil1
Clone#	Linker_seq24	Insert_seq30	basal/overexpression growth level	Chromosome number	Chromosome strand	Type	ORF name	gene name	ORF size (nt)	insert start/ATG	insert start/chromosome coordinates	insert size (nt)	Frame	size of the artificial or natural peptide (aa)	IEP of the artificial or natural peptide	higly marked compositional biases (aa)	5' flanking object	entirely spanned object	3' flanking object	observations
57B6	ACGCTGgGATCCCGAACGAAGGCC	CAAACCAAACTGCATCCTTTGCATTGGTTG	3 / 0	A	C	antiparallel	YAL062w	GDH3	1374	_	32672	320	_	102	9.23	_	_	_	_	_
499	TACGCTGGATCCCGGACGAAGGCC	CCCATTAGTGGCGGTTATAATCATAGACGA	3 / 2	B	W	antiparallel	YBR077C	___	489	_	392123	320	_	74	9.8238	_	_	_	intergene	_
1610	TACGCTGGATCCCGGACGAAGGCC	TCTGTACTCAACCTTTCCAACGCTTTTTCG	3 / 0	B	W	antiparallel	YBR272C	HSM3	1443	_	747263	720	_	70	10.7637	S	_	_	intergene	_
1412	TACGCTGGATCCCGGACGAAGGCC	TTTGGATCAGCATTCTCAACATTGAACTGT	1 / 0	B	W	antiparallel	YBR288C	APM3	1452	_	778312	520	_	61	7.913	_	_	_	_	_
49	TACGCTGGATCCCGGACGAAGGCC	ACAAACTTCCTCAAGTGGTGGTTAACGTTC	3 / 0	C	W	antiparallel	YCR067C	SED4	3198	_	236004	920	_	96	8.4947	_	_	_	intergene	_
1434	TACGCTGGATCCCGGACGAAGGCC	AGCTCACAAATTTTACGATATTCTCCTAAA	1 / 0	C	C	antiparallel	YCR036W	RBK1	1002	_	193980	320	_	32	10.9017	_	_	_	_	_
168	TACGCTGGATCCCGGACGAAGGCC	TTCTTGGCTTCAGCAGTTGGCATTGCGCTC	3 / 1	C	W	antiparallel	YCL026C-A	FRM2	582	_	75044	670	_	63	9.0933	_	_	_	intergene	_
128	TACGCTGGATCCCGGACGAAGGCC	ACGTTATTTTTAATATTATTACTATTATTA	3 / 2	D	W	antiparallel	YDL035C	GPR1	2886	_	390399	720	_	97	6.5766	L	_	_	_	_
2039	TACGCTGGATCCCGGACGAAGGCC	AGTGATTCCACATAAGTGGCCGCAATTTGA	1 / 0	D	W	antiparallel	YDR349C	YPS7	1791	_	1173122	570	_	_	_	_	_	_	_	_
443	TACGCTGGATCCCGGACGAAGGCC	ATAGCGTCTTACCGGCTGGATAGTAATCTC	3 / 0	D	C	antiparallel	YDR047W	HEM12	1089	_	552061	270	_	_	_	_	_	_	intergene	_
1464	TACGCTGGATCCCGGACGAAGGCC	atcccggacgaaggccCTTGGAAAAAGTGC	3 / 0	D	C	antiparallel	YDR024W	FYV1	486	_	491402	820	_	65	11.158	_	_	_	intergene	_
426	TACGCTGGATCCCGGACGAAGGCC	CGTTCAAATCACAAGCAGCAAGTTTATATC	1 / 0	D	W	antiparallel	YDR435C	PPM1	987	_	1333428	870	_	122	10.8013	_	_	_	intergene	_
5715	TACGCTGGATCCCGGACGAAGGCC	CTGTCAACATATTTATATAAACTATCAATG	3 / 1	D	W	antiparallel	YDR369C	XRS2	2565	_	1216759	320	_	107	11.7569	R	_	_	_	_
498	TACGCTGGATCCCGGACGAAGGCC	CTTCTTCTTCTTCTTCTTCTTCTTCTTCTG	3 / 2	D	W	antiparallel	YDR170C	SEC7	6030	_	801684	520	_	107	11.5499	H, L	_	_	_	_
1337	TACGCTGGATCCCGGACGAAGGCC	GTGGAACACTTCCAATCTCCTGCTCTAAAT	3 / 1	D	W	antiparallel	YDL167C	NRP1	2160	_	161390	400	_	49	4.4684	L	_	_	_	_
4128	TACGCTGGATCCCGGACGAAGGCC	TCCTTGTGAGATGGTAAGGCCACGCTGTAT	3 / 2	D	C	antiparallel	YDR009W	GAL3	1563	_	464307	820	_	_	_	_	_	_	_	_
1437	TACGCTGGATCCCGGACGAAGGCC	AAGCCTCTATTAAAAAAAATAAATGACACC	2 / 1	E	C	antiparallel	YER131W	RPS26B	360	_	424380	420	_	_	_	_	_	_	_	_
465	TACGCTGGATCCCGGACGAAGGCC	ATATCCAATTTCCAAAATGCGATGTCTATA	3 / 1	E	C	antiparallel	YEL065W	SIT1	1887	_	28510	520	_	116	10.6296	_	_	_	_	_
4255	TACGCTGGATCCCGGACGAAGGCC	ATCGGACATAATTGCGTTGGTCCCGTTCAG	3 / 0	E	C	antiparallel	YER019W	ISC1	1434	_	192891	520	_	99	12.5502	_	_	_	intergene	_
145C6	TACGCTGGATCCCGGACGAAGGCC	CATGCCGCTACCGCTAGAGTTGGCGCCTTG	3 / 0	E	W	antiparallel	YER151C	UBP3	2739	_	472049	270	_	75	11.8512	_	_	_	_	_
532	TACGCTGGATCCCGGACGAAGGCC	CATTCGCCATTAAAGTTCCGTAGAAATATA	3 / 2	E	W	antiparallel	YER168C	CCA1	1641	_	521338	470	_	89	8.7921	_	_	_	_	_
582	TACGCTGGATCCCGGACGAAGGCC	CTTTTGAATGATCCTTCCGGTAGGGATACT	3 / 0	E	W	antiparallel	YER172C	BRR2	6492	_	534654	520	_	152	7.7318	S	_	_	_	_
5846	TACGCTGGATCCCGGACGAAGGCC	TGGGGTGTTTTTCTATTAACCACAATCTTA	3 / 2	E	C	antiparallel	YER068W	Sig1	1764	_	293586	200	_	67	9.5205	_	_	_	_	_
84E7	TACGCTGGATCCCGGACGAAGGCC	TTCATTGTAGTATATTTTCTTAAACGTTCT	3 / 1	E	C	antiparallel	YER014W	HEM14	1620	_	183222	370	_	_	_	_	_	_	_	_
1350	TACGCTGGATCCCGGACGAAGGCC	ATACTTGCACACAGACATACACATACACAC	3 / 2	F	W	antiparallel	YFR035C	___	345	_	226169	970	_	122	12.0698	_	_	intergene, tK(CTT)FR ap, intergene	YFR036w/CDC26(N-ter)	_
188	TACGCTGGATCCCGGACGAAGGCa	ATTATTTTTAGCTTGCAATTTTTTTGTTTG	3 / 2	G	W	antiparallel	YGL124C	MON1	1935	_	276434	920	_	51	9.5189	_	_	_	intergene	_
120D4	TACGCTGGATCCCGGACGAAGGCC	CATTATCTGCCATAAAATCCTTCCATATGT	2 / 0	G	C	antiparallel	YGL036W	MTC2	2730	_	428993	520	_	_	_	_	_	_	intergene	_
156C1	TACGCTGGATCCCGGACGAAGGCC	GGAATCCTAATAAATTTTTGGTTTTGCGGT	3 / 1	G	C	antiparallel	YGL039w	___	1047	_	424933	220	_	73	10.19	_	_	_	_	_
538	TACGCTGGATCCCGGACGAAGGCC	GTTTTTGCGCTCCTGGAACCCTCAACTTTC	2 / 1	G	W	antiparallel	YGL164C	___	1323	_	192961	670	_	66	9.7549	_	_	_	intergene	_
4029	TACGCTGGATCCCGGACGAAGGCC	TCCTTTATTGCTTCATTAAGTTTTCGTATT	3 / 0	G	C	antiparallel	YGL093W	SPC105	2754	_	336775	320	_	107	9.252	_	_	_	_	_
1329	TACGCTGGATCCCGGACGAAGGCC	AAAGGAATACTAGGGTCCATATCCTGGATC	2 / 0	H	C	antiparallel	YHR023W	MYO1	5787	_	155552	420	_	61	6.449	_	_	_	_	_
117F6	TACGCTGGATCCCGGACGAAGGCC	TGAATTTCGACTTGTCCAGCATTTTTTTAT	3 / 1	H	W	antiparallel	YHL038C	CBP2	1893	_	23724	770	_	_	_	_	_	_	_	_
184	TACGCTGGATCCCGGACGAAGGCC	AGTTTTTGGTCAAACGTGGAAGTTAATGAA	3 / 1	I	W	antiparallel	YIL129C	TAO3	7131	_	109849	1220	_	251	9.8203	S	_	_	_	_
5842	TACGCTGGATCCCGGACGAAGGCC	TCGTTCTCTATATCGCTCACTTGCTCTTCA	3 / 1	I	W	antiparallel	YIL154C	IMP2'	1041	_	54624	220	_	73	7.2567	S	_	_	_	_
1321	TACGCTGGATCCCGGACGAAGGCC	TGTTTCTATGTTCTCCACCGAGTTCTTCAC	1 / 0	I	C	antiparallel	YIL076W	SEC28	1080	_	216643	570	_	33	8.5093	_	_	_	intergene	_
377	TACGCTGGATCCCGGACGAAGGCC	ATATTCGAAGGTTGTTTTCTTTGTTCCTTT	3 / 1	J	W	antiparallel	YJL013C	MAD3	1548	_	409823	620	_	48	8.0913	_	_	_	_	_
717	TACGCTGGATCCCGGACGAAGGCC	CTGTATCTGGTTGGCGACGACTTCCTTGGC	3 / 1	J	C	antiparallel	YJL201W	ECM25	1800	_	55547	320	_	107	5.8461	D	_	_	_	_
461	TACGCTGGATCCCGGACGAAGGCC	GAAGCTATCACTTGTTGGTACCACGACTCT	3 / 1	J	C	antiparallel	YJR046W	TAH11	1815	_	522985	470	_	119	7.1822	_	_	_	_	_
1472	TACGCTGGATCCCGGACGAAGGCC	GACATGTTCTTCTACTTCATTGTGTTTAGG	3 / 1	J	W	antiparallel	YJL020C	BBC1	2316	_	399776	220	_	30	11.6846	C, W, R repeats	_	_	_	_
161A11	ACGCTGgGATCCCGAACGAAGGCC	GTATCACTGCAAAAGCGTACATTACCAACG	3 / 0	J	C	antiparallel	YJL017W	___	978	_	406174	570	_	152	11.1313	I	_	_	_	_
1446	TACGCTGGATCCCGGACGAAGGCC	TATCTTCTGGTTCCATTTATACAACTGCAA	1 / 0	J	C	antiparallel	YJL203W	PRP21	843	_	53356	820	_	25	5.9165	_	_	intergene	YJL204c/_ (N-ter)	_
248	TACGCTGGATCCCGGACGAAGGCC	TCTTCAAGTTCCGAATTTACACGTAAGAGA	3 / 0	J	C	antiparallel	YJR092W	BUD4	4347	_	598706	1120	_	104	4.5879	_	_	intergene	YJR091c/JSN1(N-ter)	_
497	TACGCTGGATCCCGGACGAAGGCC	TTGAGGCCAGAAAGCTCTTTGACTGCATGC	2 / 1	J	C	antiparallel	YJR089W	BIR1	2865	_	589525	770	_	81	4.4884	D, E, L	_	_	_	_
4233	TACGCTGGATCCCGGACGAAGGCC	TTGTCTTTTGACTTCTTCCCGCTACTATCA	1 / 0	J	C	antiparallel	YJL085W	EXO70	1872	_	274147	670	_	28	4.3703	_	_	_	_	_
5823	TACGCTGGATCCCGGACGAAGGCC	ATTTTTTTTTTCAGATTTAAACCTGnGGnG	3 / 0	K	C	antiparallel	YKL079W	SMY1	1971	_	287386	140	_	47	11.06	_	_	_	_	_
4321	TACGCTGGATCCCGGACGAAGGCC	GAAGGAGTTATTACTGTTATGTCTGGTAAA	2 / 1	K	W	antiparallel	YKL215C	___	3861	_	28137	320	_	_	_	_	_	_	_	_
4234	TACGCTGGATCCCGGACGAAGGCC	ACTTTTAGGCTCTGGAACTGGGTCAACAGC	3 / 0	L	C	antiparallel	YLR219W	MSC3	2187	_	575500	320	_	101	12.0532	_	_	_	_	_
1314	TACGCTGGATCCCGGACGAAGGCC	ATTTTTAGAGCCATAAAGAATAGATTTTTC	2 / 0	L	W	antiparallel	YLL013C	PUF3	2640	_	122350	220	_	62	6.2209	_	_	_	_	_
114D6	TACGCTGGATCCCGGAtGAAGGCC	GATGAATATGCGTGACAGGTGCTCTTCTTT	2 / 0	L	W	antiparallel	YLL057C	___	1239	_	26103	470	_	_	_	_	_	_	_	_
560	TACGCTGGATCCCGGACGAAGGCC	GGGTTCAAAAAACGAACGTTGTTTATTATC	3 / 2	L	W	antiparallel	YLR099C	ICT1	1185	_	339938	720	_	43	10.7848	_	_	_	_	_
1620	TACGCTGGATCCCGGACGAAGGCC	GTAAGGGATGGTCTTTAGGGCTATCTCAAC	1 / 0	L	C	antiparallel	YLR116W	MSL5	1431	_	381227	520	_	_	_	_	_	_	intergene	_
2441	TACGCTGGATCCCGGACGAAGGCC	ACTTCTGAACTCATTACGCTAGATTTTGTT	3 / 0	M	C	antiparallel	YMR317w	___	3423	_	908657	420	_	141	2.2772	D, 12 aa motif x 11	_	_	_	_
596	TACGCTGGATCCCGGACGAAGGCC	GAAAACACTGTAAGTAGTCGTTAGGTACAA	2 / 0	M	C	antiparallel	YML003W	___	873	_	263981	620	_	_	_	_	_	_	intergene	_
9A3	TACGCTGGATCCCGGACGAAGGCC	TGCAATACCTTCCGGTATATCTTCATACAA	3 / 1	M	W	antiparallel	YMR270C	RRN9	1098	_	806067	420	_	51	10.1962	_	_	_	intergene	_
5936	TACGCTGGATCCCGGACGAAGGCC	CATTCCTTGAATATGTCTTTCAAAGCCTGC	3 / 1	N	C	antiparallel	YNL004W	HRB1	1290	_	624104	340	_	114	9.179	_	_	_	_	_
2415	TACGCTGGATCCCGGACGAAGGCC	TATTTTTTTTTGAAATATCAGTTCAATATC	2 / 0	N	W	antiparallel	YNR031C	SSK2	4740	_	683667	200	_	44	9.9292	_	_	_	_	_
4124	TACGCTGGATCCCGGACGAAGGCC	TTCCGATTAGAGGTAGCACTGGATTCACGC	3 / 0	N	C	antiparallel	YNL124w	___	1479	_	393907	420	_	_	_	_	_	_	_	_
118F12	TACGCTGGATCCCGGACGAAGGCC	AAAACGGTCTTGGCATGTTTAGCGTTTTCA	3 / 1	O	W	antiparallel	YOL066C	RIB2	1776	_	203605	520	_	87	8.2311	_	_	_	_	_
5922	TACGCTGGATCCCGGACGAAGGCC	AGATGGCCACCAGAAACTCTAGTGGCTGAA	3 / 0	O	C	antiparallel	YOR217W	RFC1	2586	_	750153	440	_	147	9.9062	S	_	_	_	_
5918	TACGCTGGATCCCGGACGAAGGCC	GTTGCATACCAGACTCGTCTATATGTTTGT	2 / 0	O	C	antiparallel	YOR113W	AZF1	2745	_	535466	520	_	27	9.3173	_	_	_	_	_
371	TACGCTGGATCCCGGACGAAGGCC	GTTTTTATGAACAGAATTACGTCGTTTGAT	3 / 1	O	W	antiparallel	YOR307C	SLY41	1362	_	894031	620	_	55	10.3223	_	_	_	intergene	_
4248	TACGCTGGATCCCGGACGAAGGCC	TGGTCTAGTCTCAGCTTTTGTGCGGCACGC	2 / 0	O	C	antiparallel	YOR304W	ISW2	3363	_	886413	470	_	_	_	_	_	_	_	_
205	TACGCTGGATCCCGGACGAAGGCC	ATAAGTCTTGTTATCGACTACCAAGTTTCC	3 / 2	P	C	antiparallel	YPR048W	TAH18	1872	_	661065	370	_	77	9.9666	S	_	_	_	_
1711	TACGCTGGATCCCGGACGAAGGag	CCTCACTAGCATTATTTGTTGCTATTTCCC	3 / 2	P	C	antiparallel	YPL125W	KAP120	3099	_	315301	870	_	_	_	_	_	_	_	_
233	TACGCTGGATCCCGGACGAAGGCC	GCATCATCAATGATGGCTTTTTCTGTGTTT	3 / 1	P	W	antiparallel	YPL023C	MET12	1974	_	506034	440	_	84	10.1517	_	_	_	intergene	_
148	TACGCTGGATCCCGGACGAAGGCC	TTCGGTCGTTTTTCTTTTGTCGGCTGCCTT	3 / 1	P	C	antiparallel	YPL062W	___	405	_	432135	1120	_	85	10.4249	_	_	intergene	YPL063w/__(C-ter ap)	_
45	TACGCTGGATCCCGGACGAAGGCC	TTGTACTCATTAGCACTGAGCTCTACCAAC	3 / 1	P	C	antiparallel	YPL222W	___	2067	_	131476	440	_	91	11.2	S	_	_	_	_
65E9	TACGCTGGATCCCGGACGAAGGCC	TTTTCAATATCATCTGAATTATTGTCTTTC	3 / 1	P	C	antiparallel	YPL270W	MDL2	2463	_	32733	470	_	_	_	_	_	_	_	_
4138	TACGCTGGATCCCGGACGAAGGCC	CTGTAGATTGGAAGAAAAGATGTTTTAATT	2 / 0	A	C	intergene	_	_	_	_	6700	320	_	_	_	_	YAL067c	_	YAL068c	_
1450	TACGCTGGATCCCGGACGAAGGCC	GATGGGAAAGAATTCCAAAAGGAAAATTCT	3 / 1	A	W	intergene	_	_	_	_	196548	620	_	131	10.7661	_	YAR044w	_	YAR047c	_
4370	TACGCTGGATCCCGGACGAAGGCC	CATTACCGAGTATCTCTTGTTACATCGCTA	3 / 2	B	C	intergene + protein	_	_	_	_	28676	870	_	93	10.3824	_	deltaBL08	_	YBL101c/ECM21(N-ter, 489nt)	_
475	TACGCTGGATCCCGGACGAAGGCC	CAAGTGTCAAGATTGTGTCAGCAAATAACA	3 / 1	B	W	intergene + protein	_	_	_	_	342745	1120	_	32	9.2526	_	YBR053c	_	YBR054w/YRO2(N-ter, 800nt)	_
1624	TACGCTGGATCCCGGACGAAGGCC	CTCTTTTACAGGGATTAAATAAGGTTATTC	2 / 0	C	W	intergene + antiparallel	_	_	_	_	101925	1020	_	_	_	_	YCL014w	_	YCL011c/GBP2(C-ter ap, 876nt)	_
229	TACGCTGGATCCCGGACGAAGGCC	AGATTTATATTTCATGGTATATCGGCGTCA	3 / 2	C	W	intergene + antiparallel	_	_	_	_	125994	1070	_	85	8.2116	_	deltaCR01	YCR007c/__(ap, 720nt)	tN(GTT)CR	_
469	TACGCTGGATCCCGGACGAAGGCC	TCTGCAAACATAATCAAAGAAACTGTGCAG	3 / 1	D	C	intergene	_	_	_	_	82645	270	_	70	9.6907	_	tG(GCC)DL	_	YDL211c	_
1486	TACGCTGGATCCCGGACGAAGGCC	CTAGCGTTGCAAGTGGCAAAAAAATGAGTA	2 / 1	D	W	intergene	_	_	_	_	133050	320	_	_	_	_	YDL183c	_	YDL182w	_
174	TACGCTGGATCCCGGACGAAGGCC	GGAAACGAAATAAAAAAAGAATTGTTTCGT	2 / 0	D	C	intergene + antiparallel	_	_	_	_	690935	620	_	46	10.2372	_	YDR119w-a	_	YDR119w/__(C-ter ap, 212nt)	_
4040	TACGCTGGATCCCGGACGAAGGCC	ACAATGGCCCCTAACAAAAAGATGGCAAGG	2 / 1	D	W	intergene + antiparallel	_	_	_	_	1151683	400	_	28	10.3246	_	deltaDR36)	_	YDR341c/__(C-ter ap, 290nt)	_
173	TACGCTGGATCCCGGACGAAGGCC	TCCCCAGATTTTTTGAGTGGGCCCCCAATG	1 / 0	D	W	intergene	_	_	_	_	1164830	420	_	90	6.5141	_	YDR345c	_	YDR346c	_
177	TACGCTGGATCCCGGACGAAGGCC	ATTAGTACTTTTCTTAAATTTATATGGGGA	2 / 1	D	C	intergene + protein	_	_	_	_	1217695	820	_	27	9.4049	_	YDR370c	_	YDR369c/XRS2(N-ter, 696nt)	_
347	TACGCTGGATCCCGGACGAAGGCC	TATATACTTAAAGTAGCAAATGTATATAGT	3 / 0	D	W	intergene + antiparallel	_	_	_	_	1393218	1120	_	35	8.7468	_	YDR464w	_	YDR465c/RMT2(C-ter ap, 1013nt)	_
224	TACGCTGGATCCCGGACGAAGGCC	TTCTCAGAATGGTGCAAGTCATTGACCCCG	2 / 0	E	C	intergene	_	_	_	_	197014	400	_	39	3.98	_	YER021w/RPN3(C-ter ap, 67nt)	_	YER020w	_
404	TACGCTGGATCCCGGACGAAGGCC	GACTACACTACATCAACCTTATTTTCTTTT	3 / 1	E	W	intergene + antiparallel	_	_	_	_	212568	170	_	57	11.4977	_	YER028c	_	YER029c/SMB1(C-ter ap, 153nt)	_
1351	TACGCTGGATCCCGGACGAAGGCC	TCTGTGCTTGCAGCAAGTCAAGCCATTTCT	3 / 0	E	C	intergene	_	_	_	_	422883	270	_	87	11.1765	_	YER131w	_	YER130c	_
2020	TACGCTGGATCCCGGACGAAGGCC	AAAGATAAATGATCTACTATGATGAATGAC	2 / 0	E	C	intergene + RNA	_	_	_	_	431231	640	_	_	_	_	delER10	snRNA_Z13(115nt) snRNA_RNA52(96nt)	YER132c	_
401	TACGCTGGATCCCGGACGAAGGCC	GAAATTCTATTTATATCATTGCTATTAGCT	2 / 0	G	W	intergene + protein	_	_	_	_	701823	1020	_	42	4.1442	_	deltaGR05	_	YGR107w/_ (N-ter, 183nt)	_
1413	TACGCTGGATCCCGGACGAAGGCC	GCTGCTAACACTATTTACTATGGAAAGAGA	1 / 0	H	W	intergene	_	_	_	_	75035	220	_	46	10.2074	_	YHL016c	_	YHL015w	_
572M	TACGCTGGATCCCGGACGAAGGCC	ACATCTTCTTTGGTGAAAACAAATGCTAAA	3 / 2	H	C	intergene + protein+ intergene	_	_	_	_	193676	920	_	52	11.5132	_	YHR044c	YHR043c/DOG2(741nt)	intergene, YHR042w	_
405	TACGCTGGATCCCGGACGAAGGCC	CAAAAAATAAATAAAATAAAAACAAAAACA	3 / 0	H	C	intergene + protein	_	_	_	_	378186	620	_	85	11.1063	K, T	YHR139c	_	YHR138c/__(N-ter, 135nt)	_
2046	TACGCTGGATCCCGGACGAAGGCC	TTAGAGCCAATAAAATTTTTAGAGCATATG	1 / 0	H	C	intergene + antiparallel	_	_	_	_	520478	270	_	54	10.1727	_	YHR210c	_	YHR209w/__(C-ter ap, 101nt)	_
2426	TACGCTGGATCCCGGACGAAGGCC	TGAGTGAATGTTGGAGGACCGTTCATATGT	1 / 0	I	C	intergene	_	_	_	_	250014	520	_	_	_	_	YIL056w/__(C-ter ap, 26nt)	_	tS(TGA)IL	_
467	TACGCTGGATCCCGGACGAAGGCC	GAAGAAGTATCGACAATGCAAATTACCTTA	2 / 1	I	W	intergene + protein	_	_	_	_	325864	670	_	51	9.9705	_	tRNA(tT(AGT)IL1)	_	YIL014w/MNT3(N-ter, 432nt)	_
424C	TACGCTGGATCCCGGACGAAGGCC	TTCATCATCTCGAACTTTTCAACAAACGTT	1 / 0	I	W	intergene	_	_	_	_	432654	270	_	_	_	_	YIR039c	_	YIR040c	_
1631	TACGCTGGATCCCGGACGAAGGCC	atcccagACGAATCTTCTCAACCTTTTTTA	2 / 1	J	C	intergene	_	_	_	_	30035	420	_	_	_	_	YJL213w	_	YJL214w	_
352	TACGCTGGATCCCGGACGAAGGCC	CTTACATGGGAGCTATTTCTTCTGTGCCCT	3 / 1	J	C	intergene + antiparallel	_	_	_	_	406338	920	_	52	8.0975	_	YJL016w	_	YJL017w/__(C-ter ap, 817nt)	_
124	TACGCTGGATCCCGGACGAAGGCC	ATTTCAGGATGCATGAAAGAGCAAATAAAA	1 / 0	J	W	intergene + protein + intergene	_	_	_	_	528294	900	_	32	9.9625	_	YJR049c	YJR050w/UTR3(708nt)	YJR051w	_
2024	TACGCTGGATCCCGGACGAAGGCC	GTTAACTTGGCAAATACAACAAGCATACTT	3 / 2	J	W	intergene	_	_	_	_	734371	420	_	_	_	_	YJR158w	_	YJR159w	_
1617	TACGCTGGATCCCGGACGAAGGCC	CGGTCTCTTGAGGATAAAACAATGTACATT	2 / 0	K	C	intergene + protein	_	_	_	_	361775	870	_	48	7.6893	_	YKL039w	_	YKL040c/NFU1(N-ter, 564nt)	_
1426	TACGCTGGATCCCGGACGAAGGCC	GGTTGTATGTCATATGTATACTCAAGATTT	3 / 0	K	C	intergene	_	_	_	_	466439	182	_	_	_	_	YKR015c	_	YKR014c	_
519	TACGCTGGATCCCGGACGAAGGCC	AGAATTACTAAGAAACTGTTATTTATTGAC	2 / 1	L	W	intergene + protein	_	_	_	_	87246	520	_	34	9.7363	L	YLL028w	_	YLL027w/ISA1(N-ter, 350nt)	_
1485	TACGCTGGATCCCGGACGAAGGCC	GTTCTATCCAATGGAATTGCAACAGCAATG	2 / 0	L	C	intergene	_	_	_	_	450983	420	_	46	7.3414	_	1st_rDNA_repeat	_	deltaLR04	_
1714	TACGCTGGATCCCGGACGAAGGCC	ccggacgaaggccTATTGAAGAAAAGGAAA	1 / 0	N	C	intergene + antiparallel	_	_	_	_	383784	1120	_	_	_	_	YNL127w	_	YNL128w/TEP1(C-ter ap, 997nt)	_
5737	TACGCTGGATCCCGGACGAAGGCC	TTTGACGCTGTTGTGTGCTTTCGTCGATAT	3 / 1	N	C	intergene	_	_	_	_	553352	600	_	40	10.1237	_	YNL040w	_	YNL041c	_
169	TACGCTGGATCCCGGACGAAGGCC	ATGTATTATCAATCGGTTTTCCTTTTTCAG	1 / 0	O	W	intergene + protein	_	_	_	_	65407	320	_	_	_	_	YOL138c	_	YOL137w/__(N-ter,100nt)	_
409	TACGCTGGATCCCGGACGAAGGCC	CATTTAGGTTTGAATGATAAATTACTACGT	3 / 1	O	C	intergene	_	_	_	_	705587	370	_	124	9.1292	_	deltaOR08	_	deltaOR07	_
4211	TACGCTGGATCCCGGACGAAGGCC	ccggacgaaggccTCCACAGAATGGACAGT	2 / 0	O	C	intergene	_	_	_	_	709495	320	_	_	_	_	deltaOR08	_	deltaOR07	_
4217	TACGCTGGATCCCGGACGAAGGCC	TATTTTTTTAGCAAGTTCACTGTTTATTGA	3 / 0	O	W	intergene + protein	_	_	_	_	775693	1020	_	_	_	_	YOR232w	_	YOR233w/KIN4(N-ter, 869nt)	_
4214	TACGCTGGATCCCGGACGAAGGCC	AAAAATACTTTTAATGTCCTTTTTTTAACT	2 / 1	P	W	intergene	_	_	_	_	64748	220	_	_	_	_	YPL257w	_	YPL256c	_
2048	TACGCTGGATCCCGGACGAAGGCC	TTTTCATTATATATAATTCTGTCTAATCAT	3 / 0	P	W	intergene	_	_	_	_	543895	470	_	85	9.0423	_	YPL007c	_	YPL006w	_
1447	TACGCTGGATCCCGGACGAAGGCC	CAAAATACGTAAAATGCTAAGACGCTCTAA	1 / 0	B	W	out-of-frame	YBR071W	___	636	-13	380357	820	3	_	_	_	_	_	intergene	_
1219	TACGCTGGATCCCGGACGAAGGCC	CAAAGAAGGTATTTCGAAGTTCGCCGAGGA	1 / 0	B	C	out-of-frame	YBR081C	SPT7	3999	675	404535	1070	3	_	_	_	_	_	_	_
115A2	TACGCTGGATCCCGGACGAAGGCC	ATATCTCCAAGATTTGGGATATCGCTTATC	1 / 0	B	C	out-of-frame	YBL014C	RRN6	2685	1863	199848	670	3	_	_	_	_	_	_	_
4229	TACGCTGGATCCCGGACGAAGGCC	AAATGAAAACAAATTAAACGTGGATCTGAT	3 / 2	B	C	out-of-frame	YBR275C	RIF1	5751	2817	754246	870	3	_	_	_	_	_	_	_
389	TACGCTGGATCCCGGACGAAGGCC	ACAACTTCTTATCGATAAGAACAAGAAAAG	3 / 1	C	W	out-of-frame	YCR033W	SNT1	3681	2166	188646	1170	3	_	_	_	_	_	_	_
1348	TACGCTGGATCCCGGACGAAGGCC	TTTTTATTTTTGTCTACTTTTTTTATGTTA	3 / 0	D	C	out-of-frame	YDR504C	___	384	116	1456583	970	2	61	5.5708	_	_	intergene	YDR503c/LPP1(N-ter, 258nt)	_
1433	ACGCTGgGATCCCGAACGAAGGCC	CAAAAGAGCAATATTAACTATCACGCCGCT	3 / 2	D	W	out-of-frame	YDL045W-A	MRP10	288	220	372463	420	3	_	_	_	_	intergene	YDL045c/FAD1C-ter ap, 200nt)	_
4131	TACGCTGGATCCCGGACGAAGGCC	TGAGCAAAACCAACGGACTTTGGCTGTAAT	3 / 2	D	W	out-of-frame	YDL051W	LHP1	828	354	364304	920	3	_	_	_	_	intergene	YDL049c/KNH1(C-ter ap, 158nt)	_
1456	TACGCTGGATCCCGGACGAAGGCC	AACAAGACAAAACTACAATGCACAGAAAGG	3 / 2	D	C	out-of-frame	YDL078C	MDH3	1032	512	315876	870	2	_	_	_	_	_	intergene	_
421	TACGCTGGATCCCGGACGAAGGCC	TCAATATGTTGACTACTGGAATATGATGAC	1 / 0	D	W	out-of-frame	YDR371W	CTS2	1536	852	1220254	620	3	_	_	_	_	_	_	_
348	TACGCTGGATCCCGGACGAAGGCC	AAACTCTGCTTTACAGAGTTTAAACGCTTT	2 / 0	D	W	out-of-frame	YDR060W	MAK21	3078	951	571593	220	3	_	_	_	_	_	_	_
2427	TACGCTGGATCCCGGACGAAGGCC	CAGCTGGACATGTAACTCGTATAGCTTCCT	1 / 0	D	C	out-of-frame	YDR349C	YPS7	1791	1721	1172447	1020	2	_	_	_	_	intergene	YDR348c/__(N-ter, 390nt)	_
418	TACGCTGGATCCCGGACGAAGGCC	GGTTTTGAATGAACAAGTCGATGAGTCGTA	2 / 0	E	C	out-of-frame	YER110C	KAP123	3342	2079	380021	670	3	_	_	_	_	_	_	_
4121	TACGCTGGATCCCGGACGAAGGCC	TTTTGATCGAAAGAAAACATGCAATGTCGA	3 / 2	G	C	out-of-frame	YGR171C	MSM1	1728	-18	842563	720	STOP	_	_	_	_	_	_	STOP codon upstream the ORF ATG
48	TACGCTGGATCCCGGACGAAGGCC	CTGCTAAACCGGCACCAAAAGGTAAAACTC	3 / 0	G	C	out-of-frame	YGL129C	RSM23	1467	182	269011	820	2	67	11.3089	_	_	_	_	_
34E7	TACGCTGGATCCCGGACGAAGGCC	CGTTAGTGCCTGATGAGGATAAATATGATA	2 / 0	G	W	out-of-frame	YGR199W	PMT6	2280	1724	899219	620	2	_	_	_	_	_	intergene	_
1F12	ACGCTGgGATCCCGAACGAAGGCC	GTTGCAATGAGATTTTTGCATGAGGATCCA	2 / 1	G	W	out-of-frame	YGL062W	PYC1	3537	1822	387015	620	3	_	_	_	_	_	_	_
1628	TACGCTGGATCCCGGACGAAGGCC	CTTGGAAAATATGGTTCACATACTTTCTCC	3 / 2	G	W	out-of-frame	YGL073W	HSF1	2502	1938	370688	720	3	_	_	_	_	_	intergene	_
4027	TACGCTGGATCCCGGACGAAGGCC	AATTAAGATAATTAATCAAACAATAGATAG	3 / 1	H	W	out-of-frame	YHR177W	___	1362	-59	456527	1370	2	_	_	_	_	_	_	_
132G8	ACGCTGgGATCCCGAACGAAGGCC	GGCATGGATGTGGTGAACTACATACAGCAC	3 / 2	H	C	out-of-frame	YHR057C	CPR2	618	505	218340	470	3	_	_	_	_	_	intergene	_
97B8	ACGCTGgGATCCCGAACGAAGGCC	TTACAATTACTGATAGAGGAAGTTGGTACT	3 / 0	H	W	out-of-frame	YHR168W	___	1500	1309	441684	300	3	_	_	_	_	_	intergene	_
240	TACGCTGGATCCCGGACGAAGGCC	CAAGTTCCAAGTAAGGGAAGTAAAATAGAG	3 / 2	I	W	out-of-frame	YIL162W	SUC2	1983	1956	38956	470	3	28	10.9775	_	_	_	intergene	_
402	TACGCTGGATCCCGGACGAAGGCC	CTATACAATGGCTCCAGTCTTTTCATTAAC	2 / 1	I	W	out-of-frame	YIL048W	NEO1	3456	2940	264375	570	3	_	_	_	_	_	intergene	_
1211	TACGCTGGATCCCGGACGAAGGCC	CTTGTTTTAGAAAAAGTAAACCAGCAATAA	3 / 2	J	C	out-of-frame	YJL023C	PET130	1044	392	397703	1070	2	_	_	_	_	_	intergene	_
61F6	ACGCTGgGATCCCGAACGAAGGCC	GTATAAGCAAGATATTCTTCCCACCATTTT	2 / 0	J	C	out-of-frame	YJL154C	VPS35	2835	654	132980	570	2	_	_	_	_	_	_	_
565	TACGCTGGATCCCGGACGAAGGCC	TCTGTCAATCAATAAAACGTTAGAGATGGA	2 / 0	K	C	out-of-frame	YKR036C	CAF4	1980	570	509749	1320	3	_	_	_	_	_	_	_
478	ACGCTGgGATCCCGAACGAAGGCC	CGAGATATACCACGTCATCGAAGTTGTCGC	3 / 1	L	W	out-of-frame	YLL028W	TPO1	1761	522	85324	920	2	103	10.5244	L, V, S	_	_	_	_
2018	TACGCTGGATCCCGGACGAAGGCC	TGTCGCTTTCTTTTTCGTCTTTCTCTTCTG	2 / 0	L	W	out-of-frame	YLR268W	SEC22	645	597	680796	270	3	34	5.4825	_	_	_	intergene	_
4042	TACGCTGGATCCCGGACGAAGGCC	GTATTTCTCTGGCGCTGGGTGTATTTGGTG	2 / 1	L	C	out-of-frame	YLR023C	___	1632	1097	186032	920	2	_	_	_	_	_	intergene	_
436M	TACGCTGGATCCCGGACGAAGGCC	GGGATACTCTTCATGATTCTAACTCCGCAA	2 / 1	L	C	out-of-frame	YLR278C	___	4026	2318	701707	370	2	68	11.0598	_	_	_	_	_
1215	TACGCTGGATCCCGGACGAAGGCC	TTATTGAATGTTTATCCACCGTCATACTGA	2 / 0	L	C	out-of-frame	YLL048C	YBT1	4986	3560	42705	920	2	_	_	_	_	_	_	_
549	TACGCTGGATCCCGGACGAAGGCC	TCCTTTATTAATGGAATTTTCTGAAAGTCT	3 / 1	L	C	out-of-frame	YLR087C	CSF1	8877	6939	308794	670	3	_	_	_	_	_	_	_
4023	TACGCTGGATCCCGGACGAAGGCC	GCATGGTGGGAAAGGCTATTTGATGGACAT	3 / 0	M	W	out-of-frame	YMR269W	___	429	-64	804599	440	3	30	7.5484	_	_	_	_	_
4032	TACGCTGGATCCCGGACGAAGGCC	AGAAAAACCTATAAAAGACACTTCCATTAC	3 / 0	M	W	out-of-frame	YMR075W	___	2055	-50	413931	1100	2	60	12.1698	H, L	_	_	_	_
2431	ACGCTGgGATCCCGAACGAAGGCC	CAAAACTACCGAGGCAAAGATGTCGAAAAA	1 / 0	M	C	out-of-frame	YMR049C	ERB1	2424	18	370499	670	2	31	12.2457	_	_	_	_	_
207	TACGCTGGATCCCGGACGAAGGCC	TGGCTCCTGTTACCACGACGGCCACCATTG	2 / 0	M	C	out-of-frame	YMR106C	HDF2	1890	215	479975	770	2	_	_	_	_	_	_	_
414C	TACGCTGGATCCCGGACGAAGGCC	GGTATCAATCACCGCGCATGAAGCTAGTGA	2 / 0	M	C	out-of-frame	YML075C	HMG1	3165	261	118638	720	3	_	_	_	_	_	_	_
439	TACGCTGGATCCCGGACGAAGGCC	ACAAAGTACAACAACGATTGCTGCTCCTCA	2 / 1	M	C	out-of-frame	YMR021C	MAC1	1254	696	317722	470	3	_	_	_	_	_	_	_
34A2	TACGCTGGATCCCGGACGAAGGCC	CAGACGACAATTCAACTAATATTCAATTAC	3 / 0	M	W	out-of-frame	YML007W	YAP1	1953	1418	255265	370	2	42	9.2753	N, L	_	_	_	_
2414	TACGCTGGATCCCGGACGAAGGCC	AAATAAACCATGAGTTTCCTACCATCTTTT	2 / 0	N	W	out-of-frame	YNL070W	TOM7	183	-9	493354	870	STOP	_	_	_	_	intergene	YNL069c/RPL16b(C-ter ap, 272nt)	STOP codon upstream the ORF ATG
4310	TACGCTGGATCCCGGACGAAGGCC	ATAAGAACATATGCTTTAAAAATTTAAATA	2 / 1	N	C	out-of-frame	YNL205C	___	423	209	258366	170	2	_	_	_	_	_	_	_
1461	TACGCTGGATCCCGGACGAAGGCC	TACTTTGGCAAGAAGAGCATTGAGGACTGA	1 / 0	N	C	out-of-frame	YNL041C	COD2	2520	576	551408	870	3	_	_	_	_	_	_	_
165	TACGCTGGATCCCGGACGAAGGCC	TATTAGTACTTTCAACGAAAACCATACAAA	2 / 1	N	C	out-of-frame	YNL115C	___	1935	660	411391	570	3	_	_	_	_	_	_	_
481	TACGCTGGATCCCGGACGAAGGCC	TTTTACCTTAGTCTTGATTCAACCATCTTT	3 / 2	N	C	out-of-frame	YNL130C	CPT1	1161	813	379903	1120	3	92	7.8614	_	_	intergene	YNL131w/TOM22(C-ter ap, 459nt)	_
138	TACGCTGGATCCCGGACGAAGGCC	CTGACTCAATTTCTGATTTTACTACGAACG	1 / 0	O	C	out-of-frame	YOR079C	ATX2	942	125	474293	1020	2	_	_	_	_	intergene	YOR078w/BUD21(C-ter ap, 98nt)	_
610	TACGCTGGATCCCGGACGAAGGCC	GGAATTTCAGTTTGATTCCACTAATGAAGA	2 / 1	O	W	out-of-frame	YOR043W	WHI2	1461	534	411402	620	3	_	_	_	_	_	_	_
115B5	TACGCTGGATCCCGGACGAAGGCC	CTTGTTCTGAAATTCACTACGATAGAATAG	2 / 1	O	C	out-of-frame	YOR335C	ALA1	2877	569	948533	320	2	_	_	_	_	_	_	_
1459	TACGCTGGATCCCGGACGAAGGCC	AGGATTTGTGCCATCTGCCCAAATGTTTGA	2 / 0	O	C	out-of-frame	YOL122C	SMF1	1728	750	90669	920	3	_	_	_	_	_	_	_
34G12	TACGCTGGATCCCGGACGAAGGCC	GTAAAGATGAAGATAATGACGACGACGACG	3 / 0	O	C	out-of-frame	YOR054C	___	2025	1799	428060	370	2	76	11.1096	M, T stretches	_	_	intergene	_
4232	TACGCTGGATCCCGGACGAAGGCC	CGAATCTGAGAAGTTGGTCACCCCCGAAGA	3 / 0	P	C	out-of-frame	YPR190C	RPC82	1965	60	918977	770	3	_	_	_	_	_	_	_
166	TACGCTGGATCCCGGACGAAGGCC	TGTCCCATGAAGCCAATGAACATAGGGCTT	2 / 0	P	W	out-of-frame	YPR079W	MRL1	1146	89	698953	520	2	_	_	_	_	_	_	_
4368	TACGCTGGATCCCGGACGAAGGCC	CTCTAACGTTAACAGGCTCCCGACCATGAT	2 / 1	P	C	out-of-frame	YPL248C	GAL4	2646	654	81703	440	3	_	_	_	_	_	_	_
1621	TACGCTGGATCCCGGACGAAGGCC	CGACTATCTTCGCCTATGCAAGGCTGGACT	3 / 2	P	C	out-of-frame	YPR104C	FHL1	2811	833	735598	1620	2	_	_	_	_	_	_	_
1622	TACGCTGGATCCCGGACGAAGGCC	ATGATAATATACTAGTAACGTAAATACTAG	1 / 0	B	C	Ty LTR + intergene	_	_	_	_	29702	870	_	_	_	_	TY2B_B	_	intergene, YBL101c	_
1710	TACGCTGGATCCCGGACGAAGGCC	TGATGAGACAACAAAATTCCGTTGGGTTTA	1 / 0	B	W	Ty(out-of-frame)	TY1B_BL	TY1B	5268	2073	223368	670	3	_	_	_	YBL005w	_	tRNA_S(AGA)BL	_
1614	TACGCTGGATCCCGGACGAAGGCC	AGTAATTCACTACACCATGTCGTTCCTATC	3 / 1	B	W	Ty protein	TY1B_BR	TY1B	5271	3310	263139	420	1	140*	9,05*	_	YBR012c	_	YBR013c	_
2443	TACGCTGGATCCCGGACGAAGGCC	AGAATGAACACTTGGGATACAAACAAATAT	3 / 0	D	C	Ty protein	TY2B_DR1	TY2B	5313	3832	515519	970	1	324*	7,58*	_	deltaDR05	_	deltaDR04	_
1323	TACGCTGGATCCCGGACGAAGGCC	CCAATCTTTTAATTCTTGATTGTTAGTTTG	1 / 0	L	W	Ty(antiparallel)	TY2A_LR2	TY2A	1317	_	980611	370	_	_	_	_	YLR424w	_	YLR425w	_
1490	TACGCTGGATCCCGGACGAAGGCC	CTCTCATAATTAATTGGCATGCGACCTTGT	3 / 2	O	C	Ty(antiparallel)+LTR	TY1A_OL	TY1A	1323	_	118944	1120	_	_	_	_	YOL103w	_	YOL104c	_
4111	TACGCTGGATCCCGGACGAAGGCC	ATCCAACAATCCGATGATCTTAACATAGAA	3 / 2	O	W	Ty protein	TY1B_OL	TY1B	5268	2776	120775	440	1	147*	6,07*	_	YOL104c	_	YOL103w	_
139B4	ACGCTGgGATCCCGAACGAAGGCC	CAAATAGTACGCCCTCGATAGATGACCGTT	3 / 2	O	C	Ty protein	TY2B_OR1	TY2B	5313	3230	706502	870	1	290*	6.24*	_	YOR194c	_	deltaOR07, tauOR01...	_
1213	TACGCTGGATCCCGGACGAAGGCC	aaggccAGATTCCAATGGGTGTACCCATTA	3 / 0	O	W	Ty protein	TY2B_OR2	TY2B	5313	2074	972647	570	1	189*	10,13*	_	YOR343c	_	YOR344c	insert contains rve domain (pfam00665) C-ter part
4212	TACGCTGGATCCCGGACGAAGGCC	CCTAGACACTCGTCTACCTTCACTGCACGA	3 / 0	O	W	Ty protein	TY2B_OR2	TY2B	5313	3043	973616	620	1	207*	4,95*	_	YOR343c	_	YOR344c	_
131F8	TACGCTGGATCCCGGACGAAGGCC	CGTCGCGAGGACTCTATCCTCGATGTTTTT	3 / 1	P	W	Ty protein	TY1B_PL	TY1B	5268	2116	58864	620	1	207*	9,08*	_	YPL258c	_	YPL257w	insert contains rve domain (pfam00665) C-ter part
597	TACGCTGGATCCCGGACGAAGGCC	CTCTATCCTCGATGTTTTTACTACGATACT	2 / 0	P	W	Ty(out-of-frame)	TY1B_PL	TY1B	5268	2127	58875	920	3	_	_	_	YPL259c	_	YPL257w	_
	TACGCTGGATCCCGGACGAAGGCC	TTAGATCAATTCAATTACGACGCACTCACT	3 / 1	P	W	Ty protein	TY1B_PL	TY1B	5268	2686	59434	420	1	141*	4,63*	_	YPL259c	_	YPL257w	_
4245	TACGCTGGATCCCGGACGAAGGCC	TATCATCTACTAACTAGTATTTACATTACT	3 / 1	P	W	Ty LTR	_	_	_	_	62058	320	_	26	3.9172	_	TY1B_PL	_	YPL257w	deltaPL05
179	TACGCTGGATCCCGGACGAAGGCC	AATTGGTATATTTCTTTTTTGAGCATCAAC	2 / 0	P	C	Ty(antiparallel)	TY1A_PR2	TY1A	5271	_	846191	920	_	_	_	_	TY1B_PR3	_	YPR158w	_
1333	TACGCTGGATCCCGGACGAAGGCC	TATATCGAAGCATACCACAAAGAAGTCAAC	3 / 2	P	W	Ty protein	TY1B_PR2	TY1B	5271	3751	848454	320	1	107*	7,08*	_	YPR158w	_	TY1B_PR3	_
4134	TACGCTGGATCCCGGACGAAGGCa	CCGGAAAATAATTCATCGCACAATATTGTT	3 / 0	P	C	Ty protein	TY1B_PR3	TY1B	5268	3301	852950	320	1	107*	4,31*	_	tRNA_W	_	TY1B_PR2	_
1212	TACGCTGGATCCCGGACGAAGGCC	ATGCTGCGAAATGATGAGGAATACAAAGAA	3 / 0	B	C	Y'-protein	YBL113c	_	2379	1546	1113	320	1	107*	9,39*	_	YBL112c	_	chr. end	_
4328	TACGCTGGATCCCGGACGAAGGCC	CCACTGAAAGTATCAACTCTAGCACTAATG	3 / 0	B	C	Y' (out-of-frame)	YBL113c	_	2379	869	1790	1170	2	140	12.71	KVP repeats	YBL112c	_	chr. end	_
1488	TACGCTGGATCCCGGACGAAGGCC	GCTACTTCGTGGTACAGAATTTTGATCCAT	3 / 1	D	C	Y' (antiparallel)	YDR545w	YRF1-1	5391	_	1527398	870	_	165	11	S	YDR545c-a	_	YDR544c	_
130H12	ACGCTGgGATCCCGAACGAAGGCC	CATTAGTGCTGGAGTTGGTGCTAGCAGTGG	3 / 1	G	C	Y'(antiparallel)	YGR296w	YRF1-3	5580	_	1089332	1320	_	124	3.22	V	chr. end	_	coreX_chrVIIR	_
92B8	TACGCTGGATCCCGGACGAAGGCC	GTCCTGACGTTGATGCTGGCAGTGGTAGTA	3 / 1	J	W	Y' (antiparallel)	YJL225c	_	5277	_	1985	420	_	132	3.37	V, L	chr. end	_	YJL223c	_
243	TACGCTGGATCCCGGACGAAGGCC	CTAGTGCGATTACCACTGAAAGTACCAACT	3 / 0	L	W	Y' (out-of-frame)	YLR466w	YRF1-4	4149	2627	1069710	720	2	144	12.54	L, V	YLR462w	_	YRF1-5	_
6110	TACGCTGGATCCCGGACGAAGGCC	ACTACCACTGCCAGCATCAACGTCAGGACT	3 / 0	O	W	Y'-protein	YOR396w	_	3675	2125	1089306	320	1	107*	4,1*	motifs repeats	Yprime_chrXVR	_	YOR396c-a	_
4351	TACGCTGGATCCCGGACGAAGGCC	ATCGAGCCATATCATGGGGACCCTGTAGGA	3 / 0	P	C	Y'-protein	YPL283c	YRF1-7	5581	4792	1068	440	1	147*	10,5*	_	STR-DCB_chrXVIL	_	chr. end	_
479	TACGCTGGATCCCGGACGAAGGCC	TCCTCCTTGGCACTAGCGTTGGTACTTTCA	3 / 1	P	C	Y'(antiparallel)	YPR204w	_	3099	_	946509	520	_	173	3.11	V, L	chr. end	_	YPR203w	_
115B11	TACGCTGGATCCCGGACGAAGGCC	GAGACGTCGGCGCGAGCCTTGGGAGGAGTT	3 / 1	L	C	RNA(sense)	_	25S_rRNA_L1	_	_	453530	1020	_	_	_	_	1st_rDNA_repeat	_	1st_rDNA_repeat	_
598	TACGCTGGATCCCGGACGAAGGCC	CAACAATTTCACGTACTTTTTCACTCTCTT	2 / 0	L	W	RNA(antisense)	_	25S_rRNA_L2	_	_	454768	540	_	40	10.45	_	1st_rDNA_repeat	_	1st_rDNA_repeat	_
98D1	ACGCTGgGATCCCGAACGAAGGCC	GTGGCTCTTGGCGAACCAGGACTTTTACTT	3 / 1	L	C	RNA(sense)	_	18S_rRNA_L1	_	_	457014	620	_	44	10.62	_	1st_rDNA_repeat	_	1st_rDNA_repeat	_
63A12	TACGCTGGATCCCGGACGAAGGCC	TTTCAACAATTTCACGTACTTTTTCACTCT	3 / 0	L	W	RNA(antisense)	_	25S_rRNA_L2	_	_	463902	470	_	41	10.45	_	1st_rDNA_repeat	_	ITS2	_
379	TACGCTGGATCCCGGACGAAGGCC	CCATTTGTCAATACAAAGGTCACTGCATTC	3 / 0	2MU	C	protein	_	REP1	1122	421	1588	470	1	156*	4.50*	_	_	_	_	_
5818	TACGCTGGATCCCGGACGAAGGCC	CGCGAGAGCGCTAATTTTTCAAACAAAGAA	3 / 1	2MU	W	intergene	_	_	_	_	3008	370	_	95	10.14	_	_	_	_	_
5814	TACGCTGGATCCCGGACGAAGGCC	CGCGAAAGCGCTATTTTACCAACGAAGAAT	3 / 1	2MU	W	intergene	_	_	_	_	3071	820	_	74	10.46	_	_	_	_	_
413M	TACGCTGGATCCCGGACGAAGGCC	ACGAAGAATCTGTGCTTCATTTTTGTAAAA	3 / 1	2MU	W	intergene	_	_	_	_	3092	670	_	67	10.46	_	_	_	_	_
4360	TACGCTGGATCCCGGACGAAGGCC	CTCTTCACAAGAAGCAAGTCAGGCTGCCAT	2 / 1	2MU	C	out-of-frame	_	REP2	888	318	4881	160	3	_	_	_	_	_	_	_
1319	TACGCTGGATCCCGGACGAAGGCC	CCCATGGAATCTCTCACAACCGGTAGGCCG	3 / 2	2MU	C	protein	_	REP2	888	169	5030	820	1	240*	10.27*	_	_	_	_	_
416	TACGCTGGATCCCGGACGAAGGCC	GCCAAGAATCTGACGGTAAAAGCACGTACA	3 / 0	2MU	C	protein	_	REP2	888	19	5180	770	1	256*	4.78*	_	_	_	_	_
167	TACGCTGGATCCCGGACGAAGGCC	TTAGCGTGTTTGAATACTGCAAGATACAAG	3 / 0	2MU	W	protein	_	FLP1	1269	-84	5486	320	1	106*	10.12*	_	_	_	_	_
4137	TACGCTGGATCCCGGACGAAGGCC	GATAAATAGAGTAGTTGAAACTAGATATCA	3 / 0	2MU	W	out-of-frame	_	FLP1	1269	-55	5515	1220	3	_	_	_	_	_	_	_
1484	TACGCTGGATCCCGGACGAAGGCC	GAAACTAGATATCAATTGCACACAAGATCG	3 / 1	2MU	W	protein	_	FLP1	1269	-39	5531	300	1	100*	10.24*	_	_	_	_	_
5946	TACGCTGGATCCCGGACGAAGGCC	GTGCTTGTTCGTCAGTTTGTGGAAAGGTTT	3 / 0	2MU	W	protein	_	FLP1	1269	40	5609	320	1	119*	9.70*	_	_	_	_	_
4038	TACGCTGGATCCCGGACGAAGGCC	TCATCGGAAGAAGCAGATAAGGGAAATAGC	3 / 1	2MU	W	protein	_	FLP1	1269	385	5954	620	1	207*	10.35*	_	_	_	_	_
1466	TACGCTGGATCCCGGACGAAGGCC	AAAACAAAAACTTTATACCAATTCCTCTTC	3 / 0	2MU	W	protein	_	FLP1	1269	517	6086	470	1	157*	10.63*	_	_	_	_	_
527	TACGCTGGATCCCGGACGAAGGCC	CAGTGTTTAGTGACAGAGACAAAGACAAGC	3 / 1	2MU	W	protein	_	FLP1	1269	646	6215	620	1	209*	9.85*	_	_	_	_	_
581	TACGCTGGATCCCGGACGAAGGCC	TACTTCTTTAGCGCAAGGGGTAGGATCGAT	3 / 2	2MU	W	protein	_	FLP1	1272	688	6260	920	1	195*	9.85*	_	_	_	_	_
370	TACGCTGGATCCCGGACGAAGGCC	TTTAGGACTGGTTCAGAATTCCTCAAAAAT	3 / 1	2MU	C	antiparallel	_	FLP1	1272	448	6298	320	_	99	10.57	_	_	_	_	_
2058	TACGCTGGATCCCGGACGAAGGCC	GGTTCAGAATTCCTCAAAAATTCATCCAAA	3 / 0	2MU	C	antiparallel	_	FLP1	1272	439	6307	320	_	115	10.3	_	_	_	_	_
4227	TACGCTGGATCCCGGACGAAGGCC	AACAATTATTATATTATTAATAAATACTAT	3 / 2	MITO	C	intergene	_	_	_	_	33868	420	_	49	10.2	Y, I	Q0100/tE(TTC)Q	_	Q0092	_
1474	TACGCTGGATCCCGGACGAAGGCC	AATTATATTTATAAAATTCATATGATTATT	3 / 0	MITO	C	intergene	_	_	_	_	82787	920	_	45	8.5	Y, I	Q0295/tM(CAT)Q2	_	Q0275/COX3	_
1H4	TACGCTGGATCCCGGACGAAGGCC	CATAATATATTAAATTTTATTACATTACAA	3 / 0	MITO	W	intergene	_	_	_	_	845	370	_	57	9.2	Y	Q0005/tP(TGG)Q	_	Q0010	_
364	TACGCTGGATCCCGGACGAAGGCC	TATTGGGACCCGGATATCTTCTTGTTTATC	3 / 1	MITO	C	intergene	_	_	_	_	32463	200	_	41	3.5	Y, I	Q0100/tE(TTC)Q	_	Q0092	_
246	TACGCTGGATCCCGGACGAAGGCC	TTCTTTTTATTTTTTATTCTATTGTGGGGG	3 / 1	MITO	C	intergene	_	_	_	_	82620	270	_	48	8.5	I	Q0295/tM(CAT)Q2	_	Q0275/COX3	_
4373	TACGCTGGATCCCGGACGAAGGCC	GTTCAGACTATGTCATTAATTTATAATAAA	3 / 2	MITO	C	antiparallel	Q0105	COB	7108	_	43236	620	_	51	10.2	Y, I, N	Q0125 (rep_ori), Q0130/F1F0-ATPase complex, F0 subunit 9	_	Q0100/tE(TTC)Q	_
619	TACGCTGGATCCCGGACGAAGGCC	TTTGAAGGAGATGGTAATATTTATACTAGA	3 / 1	MITO	W	protein	Q0075	AI5_BETA	1100	_	24441	570	_	50	7.2	_	Q0070:AI5_alpha DNA endonuclease	_	Q0080/AAP1 (F1F0-ATPase complex, F0 subunit 8) (C-ter ap)	_
4041	TACGCTGGATCCCGGACGAAGGCC	TTTTTTATAATAATTTTTTTTTATTTAAAT	3 / 2	MITO	W	intergene + tRNA	_	_	_	_	63506	400	_	59	10.6	Y, K	21s_rRNA (ex.2)	_	Q0170 /tT(TGT)Q1 (N-ter)
63D1	ACGCTGgGATCCCGAACGAAGGCC	AGATAAATTATATTTATAATTATTTAATGA	3 / 1	MITO	C	intergene+ tRNA (antisense) + intergene	_	_	_	_	72880	370	_	_	_	_	Q0250/COX2	Q0245/tM(CAT)Q1	Q0240/tN(GTT)Q	_
1334	TACGCTGGATCCCGGACGAAGGCC	TATATTAAGTATAAATATACGAATCTAATC	3 / 0	MITO	C	intergene+ tRNA (antisense) + intergene	_	_	_	_	68412	370	_	44	10.0	Y, I	Q0215/tS(GCT)Q1	Q0210/tD(GTC)Q	Q0205/tG(TCC)Q	_
586	TACGCTGGATCCCGGACGAAGGCC	TTTTCATTATTAATTAATTTATATTTTATA	3 / 1	MITO	C	intergene + antiparallel	_	_	_	_	43843	670	_	_	_	_	Q0125 (rep_Ori), Q0130/F1F0-ATPase complex, F0 subunit 9, intergene	_	Q0105/COB (C-ter ap)	_
5730	TACGCTGGATCCCGGACGAAGGCC	TTATTTTTATATAATTATATGATATTATAT	3 / 1	MITO	C	intergene + antiparallel	_	_	_	_	50297	620	_	63	9.2	Y, I	Q0142 (ORF9) questionable, + intergene	_	Q0140/VAR1 (C-ter ap)	_
Table S2. List of the 221 toxic fragments, other than in-frame fragments of annotated ORFs The first four columns indicate the clone number, the sequence of the 24 nucleotides corresponding to the vector and adaptor, the sequence of the first 30 nucleotides of the insert, and the growth index respectively (see legend of Table S1 for details). Columns 5 and 6 indicate respectively the chromosome n…
