# Supplementary material for: Large-scale exploration of growth inhibition caused by overexpression of genomic fragments in Saccharomyces cerevisiae
Source: Genome Biol. 2004 Aug 31;5(9):R72. doi: 10.1186/gb-2004-5-9-r72 (PMC522879; doi:10.1186/gb-2004-5-9-r72)
Supplement: Additional data file 3 — A description of the peptides encoded by the 493 toxic ORF fragments, and of the cognate proteins [file gb-2004-5-9-r72-s3.xls]

## Sheet: Feuil1
ORF name	gene name	protein length (aa)	paralogous gene family	nb of ORFs selected/total nr. In family	ORF class	ORF deletion effect	genes previously known as toxics: authors	domain previously known as correlated to toxicity	gene families previously selected: authors	toxic ORFs of these families (in previous works)	known interaction	transporter or membrane protein	Prot. Kinases	functional class 1	functional class 2	functional class 3	functional class 4	functional class 5	clone#	insert start (aa)	insert end (aa)	insert encompasses the entire gene	IEP of the insert	compositional bias in insert	TMS in insert	domains in insert	domain ref.	entire gene cloned for this experiment
YAL011w	SWC3	638	singleton	__	asco	viable	__	__	__	_	partner	__	__	cell cycle_dna processing	__	__	__	__	163	169	342.333	_	10.	E, charges	0	_	_	__
YAL016w	TPD3	635	singleton	__	conserved	viable	YPD	__	__	__	partner	__	__	cell cycle_dna processing	cell fate	transcription	__	__	54C8	40	230	_	4.2	_	0	HEAT	pfam02985	__
YAL017w	FUN31	1356	P108.1.f2.1	1 / 2	conserved	viable	__	__	__	__	partner	__	PK	metabolism	protein fate (folding, modif, destination)	__	__	__	176	702	825.333	_	8.4	_	0	_	_	__
YAL023c	PMT2	758	P7.2.f7.1	3 / 7	conserved	viable	__	__	__	__	partner	M	__	protein fate (folding, modif, destination)	metabolism	subcellular localisation	__	__	1633	373	613	_	6.3	_	2	PMT1	COG1928	__
YAL023c	PMT2	758	P7.2.f7.1	3 / 7	conserved	viable	__	__	__	__	partner	M	__	protein fate (folding, modif, destination)	metabolism	subcellular localisation	__	__	5925	464	758 (end)	_	8.3	_	4	PMT1	COG1928	__
YAL029c	MYO4	1471	P37.1.f5.1	3 / 5	conserved	viable	YPD	__	__	__	partner	__	__	cellular transport and transport mechanisms	cell cycle_dna processing	cell fate	subcellular localisation	__	419	551	824.333	_	10.	_	0	Myosin heavy chain	COG5022	__
YAL051w	OAF1	1062	P4.37.f4.1	1 / 4	asco	viable	__	__	__	__	partner	__	__	transcription	metabolism	subcellular localisation	__	__	447	588	878	_	8.4	_	1	_	_	__
YAL063c	FLO9	1322	P11.2.f7.1	2 / 11	asco	viable	__	__	__	__	__	__	__	cell wall	subcellular localisation	__	__	__	5969	570	843.333	_	3.6	T	1, 2	_	_	__
YAL067c	SEO1	593	P10.2.f5.1	2 / 7	conserved	viable	__	__	__	__	no partner	T	__	transport facilitation	__	__	__	__	5718	128	368	_	8.7	_	2, 3	_	_	__
YAL067c	SEO1	593	P10.2.f5.1	2 / 7	conserved	viable	__	__	__	__	no partner	T	__	transport facilitation	__	__	__	__	1349	493	593 (end)	_	9.1	_	2	_	_	__
YAR002w	NUP60	539	singleton	__	asco	viable	__	__	__	__	partner	T	__	cellular transport and transport mechanisms	__	__	__	__	1344	153	409.667	_	9.9	S, T	0	_	_	__
YAR031w	PRM9	298	P26.1.f7.1	1 / 9	orphan	viable	__	__	__	__	no partner	__	__	unclassified	__	__	__	__	1316	118	208	_	6.5	_	1	DUP	pfam00674	__
YBL004w	UTP20	2493	singleton	__	conserved	lethal	__	__	__	__	partner	__	__	unclassified	__	__	__	__	5921	1058	1331.33	_	5.2	_	0, 2	_	_	__
YBL007c	SLA1	1244	singleton	__	asco	viable	YPD	C-ter	__	__	partner	__	__	protein fate (folding, modif, destination)	cell fate	control of cellular organization	__	__	1457	1141	1244 (end)	_	4.1	Q	0	_	_	__
YBL015w	ACH1	526	singleton	__	conserved	viable	__	__	__	__	no partner	__	__	metabolism	cell fate	subcellular localisation	__	__	363	276	526 (end)	_	6.6	_	0	AcetylCoA_hydro	pfam02550	__
YBL032w	HEK2	381	singleton	__	conserved	viable	__	__	__	__	partner	__	__	cell cycle_dna processing	__	__	__	__	1311	41	381 (end)	_	6.3	_	0	KH (2 motifs)	smart00322	__
YBL032w	HEK2	381	singleton	__	conserved	viable	__	__	__	__	partner	__	__	cell cycle_dna processing	__	__	__	__	424M	110	381 (end)	_	5.3	_	0	KH (2 motifs)	smart00322	__
YBL034c	STU1	1513	singleton	__	conserved	lethal	__	__	__	__	no partner	__	__	subcellular localisation	__	__	__	__	4325	966	1206	_	4.4	_	0	_	_	__
YBL051c	PIN4	668	singleton	__	asco	viable	YPD	__	__	__	no partner	__	__	unclassified	__	__	__	__	5984	424	668 (end)	_	9.2	Q, S, P, N	0	_	_	__
YBL066c	SEF1	1057	P2.228.f2.1	1 / 2	conserved	viable	__	__	__	__	no partner	__	__	transcription	cell fate	subcellular localisation	__	__	60D2	412	568.667	_	5.7	K	1, 1	Fungal_trans	pfam04082	__
YBL088c	TEL1	2787	P5.22.f4.1	4 / 5	conserved	viable	__	__	__	__	partner	__	PIKK	control of cellular organization	cell cycle_dna processing	metabolism	__	__	189	827	1150.33	_	5.1	_	2, 2	TEL1 (central)	COG5032	__
YBL088c	TEL1	2787	P5.22.f4.1	4 / 5	conserved	viable	__	__	__	__	partner	__	PIKK	control of cellular organization	cell cycle_dna processing	metabolism	__	__	1346	2291	2448	_	9.9	_	0, 1	TEL1 (central)	COG5032	__
YBL091c-a	SCS22	175	singleton	__	orphan	viable	__	__	__	__	__	__	__	cell fate	__	__	__	__	2011	12	175 (end)	_	9.1	_	1	MSP_domain	pfam00635	__
YBL097w	BRN1	728	singleton	__	conserved	lethal	YPD	__	__	__	no partner	__	__	cell cycle_dna processing	__	__	__	__	2053	194	467.333	_	4.4	_	0	LOC7	COG5229	__
YBR020w	GAL1	528	P2.443.f2.1	1 / 2	conserved	viable	__	__	__	__	no partner	__	__	transcription	metabolism	subcellular localisation	__	__	539	215	355	_	8.1	_	1	GalK	COG0153	__
YBR021w	FUR4	633	P6.4.f6.1	2 / 6	conserved	viable	__	__	__	__	no partner	T	__	cellular transport and transport mechanisms	metabolism	transport facilitation	subcellular localisation	__	133E11	500	633 (end)	_	4.6	_	2	FUI1	COG1953	__
YBR040w	FIG1	298	singleton	__	conserved	viable	__	__	__	__	no partner	T	__	cell fate	subcellular localisation	__	__	__	1214	130	298 (end)	_	10.	_	3	_	_	__
YBR041w	FAT1	623	singleton	__	conserved	viable	__	__	__	__	no partner	T	__	metabolism	subcellular localisation	__	__	__	4313	277	623 (end)	_	8.6	_	1	AMP-binding	pfam00501	__
YBR043c	_	689	P12.2.f8.1	4 / 9	conserved	viable	__	__	__	__	no partner	T	__	transport facilitation	cell rescue, defense and virulence	__	__	__	413C	186	559.333	_	7.4	_	6, 1	_	_	__
YBR056w	_	501	singleton	__	asco	viable	__	__	__	__	no partner	__	__	metabolism	__	__	__	__	55	275	501 (end)	_	5.5	_	1	_	_	__
YBR085w	AAC3	307	P33.2.f4.2	2 / 8	conserved	viable	Stevenson	__	__	__	partner	T	__	cellular transport and transport mechanisms	metabolism	transport facilitation	subcellular localisation	__	4350	103	276.333	_	10.	_	2, 1	mito_carr (2 dom.)	pfam00153	__
YBR094w	_	753	singleton	__	conserved	viable	__	__	__	__	partner	__	__	unclassified	__	__	__	__	4254	-54.3333	52.3333	_	10.	_	0	SurE	pfam01975	__
YBR115c	LYS2	1392	singleton	__	conserved	viable	__	__	__	__	partner	__	__	metabolism	subcellular localisation	__	__	__	132	424	697.333	_	7.8	_	0, 1	AMP-binding	pfam00501	__
YBR150c	TBS1	1094	P5.7.f3.1	1 / 5	asco	viable	__	__	__	__	no partner	__	__	transcription	subcellular localisation	__	__	__	521	295	535	_	6.6	_	1	Fungal_trans	pfam04082	__
YBR158w	CST13	549	singleton	__	conserved	viable	Ouspenski	__	__	__	partner	__	__	regulation of/interaction with cellular environment?	subcellular localisation	__	__	__	2440	230	549 (end)	_	8.9	_	0, 1	_	_	__
YBR192w	RIM2	377	P33.2.f7.1	3 / 11	conserved	lethal-viable	__	__	__	__	no partner	T	__	cellular transport and transport mechanisms	transport facilitation	energy	subcellular localisation	__	1489	46	377 (end)	_	10.	_	2	mito_carr (3 dom.)	pfam00153	__
YBR198c	TAF5	798	P29.1.f7.1	2 / 11	conserved	lethal	__	__	__	__	partner	__	__	transcription	subcellular localisation	__	__	__	2017	395	635	_	5.7	_	0, 1	WD40	cd00200	__
YBR238c	_	731	P2.402.f2.1	1 / 2	conserved	viable	__	__	__	__	no partner	__	__	cell cycle_dna processing	__	__	__	__	139	278	534.667	_	5.5	_	0	_	_	__
YBR241c	_	488	P33.1.f2.1	1 / 2	conserved	viable	YPD	__	__	__	no partner	T	__	metabolism	transport facilitation	__	__	__	474	334	488 (end)	_	8.4	_	5	sugar_tr	pfam00083	__
YBR243c	ALG7	448	singleton	__	conserved	lethal	__	__	__	__	no partner	M	__	protein fate (folding, modif, destination)	metabolism	cell cycle_dna processing	subcellular localisation	__	542	28	368	_	8.1	_	7, 1	Glycos_transf_4	pfam00953	__
YBR246w	_	387	singleton	__	asco	viable	__	__	__	__	no partner	__	__	unclassified	__	__	__	__	123	114	387 (end)	_	5.1	_	0	_	_	__
YBR287w	_	427	singleton	__	asco	viable	__	__	__	__	no partner	T	__	unclassified	__	__	__	__	5971	217	427 (end)	_	4.5	_	5	Auxin_eff	pfam03547	__
YCL063w	VAC17	423	singleton	__	asco	viable	__	__	__	__	no partner	__	__	control of cellular organization	__	__	__	__	4352	279	419	_	10.	_	0	_	_	__
YCL067c	HMLALPHA2	210	P3.117.f3.1	2 / 3	asco	viable	__	__	__	__	partner	__	__	cell fate	transcription	subcellular localisation	__	__	238	77	210 (end)	_	10.	_	0	homeodomain	cd00086	__
YCL067c	HMLALPHA2	210	P3.117.f3.1	2 / 3	asco	viable	__	__	__	__	partner	__	__	cell fate	transcription	subcellular localisation	__	__	4113	103	210 (end)	_	10.	_	0	homeodomain	cd00086	__
YCR011c	ADP1	1049	P10.1.f10.1	6 / 10	conserved	viable	__	__	__	__	no partner	T	__	transport facilitation	subcellular localisation	__	__	__	4213	931	1049 (end)	_	9.3	_	2	_	_	__
YCR021c	HSP30	332	P3.113.f3.1	1 / 3	conserved	viable	__	__	__	__	no partner	M	__	cell rescue, defense and virulence	regulation of/interaction with cellular environment	subcellular localisation	__	__	236	79	302.333	_	4.5	_	5	COG5524 (Bacteriorhodopsin)	COG5524	__
YCR037c	PHO87	923	P3.52.f3.1	2 / 3	conserved	viable	Stevenson	__	__	__	partner	T	__	transport facilitation	metabolism	regulation of/interaction with cellular environment	__	__	1312	600	890	_	9.6	_	8, 1	CitT	COG0471	__
YCR044c	PER1	357	singleton	__	conserved	viable	__	__	__	__	no partner	T	__	regulation of/interaction with cellular environment	subcellular localisation	__	__	__	84C9	207	347	_	8.4	_	4	Per1	pfam04080	__
YCR076c	_	250	singleton	__	orphan	viable	__	__	__	__	no partner	__	__	unclassified	__	__	__	__	435	111	250 (end)	_	4.5	_	1	_	_	__
YCR081w	SRB8	1427	singleton	__	conserved	viable	__	__	__	__	partner	__	__	transcription	metabolism	subcellular localisation	__	__	175	748	854.667	_	10.	V, K	0	_	_	__
YCR084c	TUP1	713	P29.1.f2.1	1 / 3	conserved	viable	__	__	__	__	partner	__	__	transcription	subcellular localisation	__	__	__	583	3	259.667	_	5.6	Q, S, T	0, 2	_	_	__
YDL003w	MCD1	566	singleton	__	conserved	lethal	YPD	269-566	__	__	partner	__	__	cell cycle_dna processing	subcellular localisation	__	__	__	2033	217	490.333	_	4.0	_	0	Rad21_Rec8	pfam04824	__
YDL015c	TSC13	310	singleton	__	conserved	lethal	__	__	__	__	no partner	M	__	metabolism	__	__	__	__	2422	108	231.333	_	9.7	_	2, 2	_	_	__
YDL028c	MPS1	764	P108.1.f4.1	2 / 13	conserved	lethal	YPD	__	Akada	YIL095w	partner	__	PK	cell cycle_dna processing	__	__	__	__	613	-2.33333	621	_	9.4	_	0	S_TKc	smart00220	__
YDL035c	GPR1	961	singleton	__	asco	viable	__	__	__	__	no partner	M	__	cell fate	cellular communication/signal transduction mechanism	regulation of/interaction with cellular environment	subcellular localisation	__	4221	284	457.333	_	4.5	_	1	_	_	__
YDL035c	GPR1	961	singleton	__	asco	viable	__	__	__	__	no partner	M	__	cell fate	cellular communication/signal transduction mechanism	regulation of/interaction with cellular environment	subcellular localisation	__	5739	315	388.333	_	4.4	_	0	_	_	__
YDL035c	GPR1	961	singleton	__	asco	viable	__	__	__	__	no partner	M	__	cell fate	cellular communication/signal transduction mechanism	regulation of/interaction with cellular environment	subcellular localisation	__	2439	537	827	_	9.1	N	0	_	_	__
YDL040c	NAT1	854	singleton	__	conserved	viable	Ouspenski	590_854	__	__	partner	__	__	protein synthesis	protein fate (folding, modif, destination)	metabolism	subcellular localisation	__	4329	104	294	_	9.5	_	0	_	_	__
YDL095w	PMT1	817	P7.2.f7.1	3 / 7	conserved	viable	__	__	__	__	partner	M	__	protein fate (folding, modif, destination)	metabolism	subcellular localisation	__	__	230	106	239.333	_	9.4	_	3	PMT1 (N-ter)	COG1928	__
YDL098c	SNU23	194	singleton	__	asco	lethal	__	__	__	__	partner	__	__	transcription	__	__	__	__	1481	23	194 (end)	_	9.0	_	0	_	_	__
YDL109c	_	647	P3.105.f3.1	1 / 3	asco	viable	__	__	__	__	__	__	__	metabolism	__	__	__	__	4322	289	379	_	5.0	_	1	_	_	__
YDL112w	TRM3	1436	singleton	__	conserved	viable	__	__	__	__	partner	__	__	transcription	__	__	__	__	119A1	644	767.333	_	4.8	_	0	_	_	cloned (not toxic)
YDL117w	CYK3	885	singleton	__	conserved	viable	__	__	__	__	partner	__	__	unclassified	__	__	__	__	2028	114	337.333	_	9.8	_	0	CYK3	COG5279	__
YDL119c	_	307	P33.2.f4.1	4 / 10	conserved	viable	__	__	Stevenson	YER053C	__	T	__	cellular transport and transport mechanisms	subcellular localisation	__	__	__	242	209	299	_	10.	_	1	mito_carr (1 dom.)	pfam00153	__
YDL133w	_	437	singleton	__	asco	viable	__	__	__	__	no partner	T	__	unclassified	__	__	__	__	534	234	374	_	10.	_	3	_	_	__
YDL142c	CRD1	283	singleton	__	conserved	viable	__	__	__	__	no partner	M	__	metabolism	__	__	__	__	154E3	51	174.333	_	10.	_	2	CDP-OH_P_transf	pfam01066	__
YDL148c	NOP14	810	singleton	__	conserved	lethal	__	__	__	__	partner	__	__	protein synthesis	__	__	__	__	2052	34	407.333	_	4.7	_	0	Nop14	pfam04147	__
YDL154w	MSH5	901	P6.6.f5.1	1 / 6	conserved	viable	__	__	__	__	partner	__	__	cell cycle_dna processing	subcellular localisation	__	__	__	105E5	226	366	_	9.9	_	0	MUTSd	smart00533	__
YDL156w	_	522	singleton	__	conserved	viable	__	__	__	__	partner	__	__	unclassified	__	__	__	__	1810	11	334.333	_	5.8	_	0	WD40	cd00200	__
YDL183c	_	320	singleton	__	asco	viable	__	__	__	__	no partner	__	__	unclassified	__	__	__	__	1210	60	200	_	10.	_	1	_	_	__
YDL188c	PPH22	377	P12.1.f12.1	2 / 12	conserved	viable	YPD	__	Stevenson, Liu	YER133W, YDL134C, YML016C	partner	__	__	cell cycle_dna processing	cell fate metabolism	control of cellular organization	__	__	415	63	377 (end)	_	5.0	_	0	PP2Ac	cd00144	__
YDL195w	SEC31	1273	P5.10.f2.1	1 / 4	conserved	lethal	__	__	__	__	partner	__	__	cellular transport and transport mechanisms	subcellular localisation	__	__	__	578	706	829.333	_	10.	P	1, 1	_	_	__
YDL206w	_	762	singleton	__	conserved	viable	__	__	__	__	no partner	T	__	transport facilitation	__	__	__	__	5833	529	762 (end)	_	7.1	_	5, 1	Ca2+/Na+ antiporter	COG0530	__
YDL210w	UGA4	571	P23.1.f3.1	2 / 4	conserved	viable	__	__	__	__	no partner	T	__	cellular transport and transport mechanisms	metabolism	transport facilitation	subcellular localisation	__	427	154	310.667	_	4.3	_	5	PotE	COG0531	__
YDL210w	UGA4	571	P23.1.f3.1	2 / 4	conserved	viable	__	__	__	__	no partner	T	__	cellular transport and transport mechanisms	metabolism	transport facilitation	subcellular localisation	__	5829	343	466.333	_	8.8	_	4, 1	PotE	COG0531	__
YDL224c	WHI4	649	P2.161.f2.1	1 / 2	asco	viable	__	__	__	__	no partner	__	__	cell fate	__	__	__	__	1431	21	211	_	7.0	_	0	_	_	__
YDR011w	SNQ2	1501	P10.1.f10.1	6 / 10	conserved	viable	__	__	__	__	partner	T	__	metabolism	transport facilitation	cell rescue, defense and virulence	regulation of/interaction with cellular environment	subcellular localisation	4253	312	518.667	_	9.3	_	1, 1	CcmA	COG1131	__
YDR028c	REG1	1014	singleton	__	asco	viable	__	__	__	__	partner	__	__	transcription	metabolism	subcellular localisation	__	__	5954	264	737.333	_	4.5	S, T, E	0	_	_	__
YDR046c	BAP3	604	P23.1.f18.1	5 / 18	conserved	viable	__	__	__	__	__	T	__	cellular transport and transport mechanisms	metabolism	transport facilitation	subcellular localisation	__	4123	131	304.333	_	7.9	_	5, 1	aa_permeases	pfam00324	__
YDR093w	DNF2	1612	P16.2.f5.1	3 / 5	conserved	viable	__	__	__	__	no partner	T	__	transport facilitation	__	__	__	__	4130	62	468.667	_	6.5	_	1	MgtA	COG0474	__
YDR096w	GIS1	894	P3.97.f3.2	1 / 3	conserved	viable	Stevenson	__	__	__	__	__	__	cell cycle_dna processing	transvription	__	__	__	249	242	465.333	_	7.9	T,S,N	0, 1	jmjC	pfam02373	__
YDR096w	GIS1	894	P3.97.f3.2	1 / 3	conserved	viable	Stevenson	__	__	__	__	__	__	cell cycle_dna processing	transvription	__	__	__	455	406	712.667	_	9.9	T, S, N	0, 3	_	_	__
YDR104c	SPO71	1245	singleton	__	asco	viable	__	__	__	__	no partner	__	__	cell fate	__	__	__	__	2416	1016	1239.33	_	9.3	_	1	_	_	__
YDR135c	YCF1	1515	P11.1.f10.1	3 / 11	conserved	viable	__	__	__	__	partner	T	__	cellular transport and transport mechanisms	transport facilitation	cell rescue, defense and virulence	subcellular localisation	__	1625	747	953.667	_	5.9	_	1	ABC_ATPase	cd00267	__
YDR146c	SWI5	709	P11.3.f2.1	2 / 2	conserved	viable	YPD	__	__	__	partner	__	__	transcription	cell fate	subcellular localisation	__	__	391	538	709 (end)	_	10.	_	0	COG5048 (C2H2-Znf)	COG5048	__
YDR151c	CTH1	325	P2.261.f2.1	1 / 2	conserved	viable	Thompson	Zf necessary for toxicity	__	__	no partner	__	__	cell fate	__	__	__	__	2428	13	325 (end)	_	8.8	_	0	ZnF_C3H1 (2 domains)	smart00356	__
YDR166c	SEC5	971	singleton	__	conserved	lethal	__	__	__	__	partner	__	__	cellular transport and transport mechanisms	subcellular localisation	__	__	__	4259	509	665.667	_	4.8	_	0, 1	_	_	__
YDR179w-a	_	268	singleton	__	asco	viable	__	__	__	__	__	__	__	unclassified	__	__	__	__	2014	70	268 (end)	_	8.8	_	0	_	_	__
YDR234w	LYS4	693	P4.9.f4.1	1 / 4	conserved	viable	__	__	__	__	__	__	__	metabolism	subcellular localisation		__	__	4317	34	290.667	_	8.9	_	0, 1	aconitase	pfam00330	__
YDR236c	FMN1	218	singleton	__	conserved	lethal	__	__	__	__	no partner	__	__	metabolism	__	__	__	__	85E10	8	181.333	_	4.8	_	0	FAD_Synth	pfam01687	__
YDR246w	TRS23	219	singleton	__	conserved	lethal	__	__	__	__	partner	__	__	cellular transport and transport mechanisms	subcellular localisation	__	__	__	67G10	76	216	_	9.6	_	0, 1	TRS23	COG5122	__
YDR285w	ZIP1	875	P37.1.f4.2	1 / 12	conserved	viable	__	__	__	__	no partner	__	__	cell cycle_dna processing	subcellular localisation	__	__	__	1339	718	875 (end)	_	10.	_	0	_	_	__
YDR291w	_	1077	singleton	__	conserved	viable	__	__	__	__	no partner	__	__	classif. Not yet clear-cut (DNA helicase, P)	__	__	__	__	4018	402	508.667	_	9.3	_	0	DEAD (C-ter)	pfam00270	__
YDR307w	_	662	P7.2.f7.1	3 / 7	asco	viable	__	__	__	__	no partner	M	__	protein fate (folding, modif, destination)	metabolism	__	__	__	616	235	662 (end)	_	5.1	_	3	PMT1	COG1928	__
YDR310c	SUM1	1062	singleton	__	asco	viable	__	__	__	__	no partner	__	__	transcription	subcellular localisation	__	__	__	1332	828	1051.33	_	5.7	_	1, 1	_	_	__
YDR334w	SWR1	1514	P17.1.f16.1	4 / 17	conserved	viable	__	__	Stevenson, Ouspenski	YAL019W	no partner	__	__	transcription	__	__	__	__	2436	1056	1514 (end)	_	4.9	_	0	HELICc	cd00079	__
YDR335w	MSN5	1224	singleton	__	asco	viable	__	__	__	__	partner	T	__	cellular transport and transport mechanisms	cell fate	__	__	__	414M	696	969.333	_	5.6	_	1	Cls	COG1502	__
YDR350c	TCM10	611	singleton	__	conserved	viable	__	__	__	__	partner	__	__	energy	__	__	__	__	4127	355	611 (end)	_	10.	_	0, 3	_	_	__
YDR390c	UBA2	636	P4.12.f3.1	1 / 4	conserved	lethal	__	__	__	__	partner	__	__	protein fate (folding, modif, destination)	transcription	subcellular localisation	__	__	4236	459	636 (end)	_	3.8	_	0	_	_	__
YDR395w	SXM1	944	P5.6.f3.1	1 / 5	conserved	viable	__	__	__	__	partner	T	__	cellular transport and transport mechanisms	transcription	subcellular localisation	__	__	1320	526	782.667	_	4.1	_	1, 3	SXM1	COG5656	__
YDR407c	TRS120	1289	singleton	__	asco	lethal	__	__	__	__	partner	__	__	cellular transport and transport mechanisms	subcellular localisation	__	__	__	125	148	354.667	_	9.9	S	1, 1	_	_	__
YDR420w	HKR1	1802	P2.395.f2.1	1 / 2	asco	lethal-viable	__	__	__	__	partner	__	__	metabolism	subcellular localisation	__	__	__	101B2	1613	1802 (end)	_	4.0	_	0	_	_	__
YDR425w	SNX41	625	P2.433.f2.1	1 / 2	asco	viable	__	__	__	__	no partner	__	__	protein fate (folding, modif, destination)	transport facilitaion	__	__	__	585	168	374.667	_	6.6	_	0, 1	PX	pfam00787	__
YDR430c	CYM1	989	P2.135.f2.1	1 / 2	conserved	viable	__	__	__	__	no partner	__	__	unclassified	__	__	__	__	73	62	235.333	_	8.3	_	0	Ptr	COG1025	__
YDR434w	GPI17	534	singleton	__	asco	lethal	__	__	__	__	no partner	__	__	unclassified	__	__	__	__	5722	108	414.667	_	4.0	_	0, 1	_	_	__
YDR457w	TOM1	3268	P5.23.f4.1	1 / 5	conserved	viable	__	__	__	__	no partner	T	__	cell cycle_dna processing	__	__	__	__	5738	1362	2068.67	_	4.1	_	0, 2	_	_	__
YDR464w	SPP41	1435	singleton	__	asco	lethal	__	__	__	__	partner	__	__	transcription	__	__	__	__	6113	1082	1435 (end)	_	9.8	_	0	_	_	__
YDR466w	_	898	P108.1.f16.1	2 / 19	conserved	viable	__	__	Akada	YKL166c, YJL164C, YPL203W	__	__	PK	classif. Not yet clear-cut (ser-threo-kinase, P, unknown function)	__	__	__	__	1326	615	738.333	_	10.	_	0	_	_	__
YDR470c	UGO1	502	singleton	__	conserved	viable	Stevenson	__	__	__	__	T	__	cellular transport and transport mechanisms	control of cellular organization	__	__	__	2057	114	470.667	_	6.3	_	2, 1	_	_	__
YDR473c	PRP3	469	singleton	__	conserved	lethal	__	__	__	__	partner	__	__	transcription	protein fate (folding, modif, destination)	subcellular localisation	__	__	1455	39	212.333	_	6.7	_	0	_	_	__
YDR474c	_	555	P2.124.f2.1	1 / 2	asco	viable	__	__	__	__	no partner	__	__	unclassified	__	__	__	__	376	214	555 (end)	_	10.	_	0	_	_	__
YDR484w	SAC2	641	singleton	__	conserved	viable	__	__	__	__	no partner	__	__	cellular transport and transport mechanisms	subcellular localisation	__	__	__	2037	263	396.333	_	6.0	_	0, 2	Vps52	pfam04129	__
YDR485c	_	810	singleton	__	asco	viable	__	__	__	__	no partner	__	__	unclassified	__	__	__	__	115E6	54	177.333	_	4.4	D,E, K	0	_	_	__
YDR488c	PAC11	533	singleton	__	asco	viable	__	__	__	__	partner	__	__	cell cycle_dna processing	cellular transport and transport mechanisms	control of cellular organization	__	__	4249	106	262.667	_	5.0	_	0, 1	_	_	__
YDR523c	SPS1	490	P108.1.f6.1	2 / 6	conserved	viable	__	__	__	__	partner	__	PK	cell cycle_dna processing	cell fate	__	__	__	4019	106	329.333	_	9.7	_	0	S_TKc	smart00220	__
YDR523c	SPS1	490	P108.1.f6.1	2 / 6	conserved	viable	__	__	__	__	partner	__	PK	cell cycle_dna processing	cell fate	__	__	__	411	264	464	_	9.2	_	0	_	_	__
YDR531w	_	367	singleton	__	conserved	lethal	__	__	__	__	no partner	__	__	unclassified	__	__	__	__	407	138	367 (end)	_	9.3	_	1, 1	Fumble	pfam03630	__
YEL009c	GCN4	281	singleton	__	asco	viable	YPD	DNA-binding domain necessary for toxicity	__	__	partner	__	__	transcription	metabolism	subcellular localisation	__	__	5957	136	281 (end)	_	10.	_	0	bZIP	pfam00170	__
YEL031w	SPF1	1215	P16.2.f2.2	1 / 2	conserved	viable	__	__	__	__	no partner	T	__	transport facilitation	regulation of/interaction with cellular environment	__	__	__	5836	1058	1215 (end)	_	4.7	_	2, 2	MgtA	COG0474	__
YEL061c	CIN8	1038	P37.1.f5.2	1 / 6	conserved	viable	ouspenski, YPD	829_1038	__	__	partner	__	__	cellular transport and transport mechanisms	cell cycle_dna processing	subcellular localisation	__	__	1310	480	786.667	_	8.7	K, E, N	0	KISc	smart00129	__
YEL061c	CIN8	1038	P37.1.f5.2	1 / 6	conserved	viable	ouspenski, YPD	829_1038	__	__	partner	__	__	cellular transport and transport mechanisms	cell cycle_dna processing	subcellular localisation	__	__	4129	657	863.667	_	5.0	K, E, N	0	_	_	__
YER008c	SEC3	1336	singleton	__	conserved	lethal-viable	YPD	__	__	__	partner	__	__	cellular transport and transport mechanisms	cell fate	subcellular localisation	__	__	715	752	1142	_	4.8	_	1	_	_	__
YER039c	HVG1	249	P2.397.f2.1	1 / 2	conserved	viable	__	__	__	__	no partner	T	__	cellular transport and transport mechanisms	__	__	__	__	446	-13.3333	126.667	_	4.7	_	4	VRG4	COG5070	__
YER044c-a	MEI4	408	singleton	__	asco	viable	__	__	__	__	__	__	__	cell cycle_dna processing	cell fate	__	__	__	2026	81	371	_	9.9	_	0	_	_	__
YER048c	CAJ1	391	P10.5.f2.1	1 / 4	conserved	viable	Stevenson	__	Stevenson	YMR161W	partner	__	__	protein fate (folding, modif, destination)	__	__	__	__	1419	164	391 (end)	_	9.7	_	0	_	_	__
YER068w	MOT2	587	singleton	__	conserved	viable	__	__	__	__	no partner	__	__	transcription	cell fate	subcellular localisation	__	__	67G7	288	511.333	_	8.0	T	0, 1	MOT2	COG5175	__
YER110c	KAP123	1113	P2.185.f2.1	1 / 2	conserved	viable	YPD, Akada	123-1113	Akada	YMR308C	partner	T	__	cellular transport and transport mechanisms	protein fate (folding, modif, destination)	subcellular localisation	__	__	124F4	430	553.333	_	4.4	_	1	_	_	__
YER111c	SWI4	1093	P3.116.f2.1	1 / 3	conserved	viable	YPD	__	__	__	partner	__	__	transcription	cell cycle_dna processing	subcellular localisation	__	__	5850	454	1027.33	_	8.1	N, K, Q	0, 1	ANK	cd00204	__
YER126c	KRE32	261	singleton	__	conserved	lethal	__	__	__	__	partner	__	__	protein synthesis	__	__	__	__	4114	140	261 (end)	_	11.	_	0, 1	RPS8A	COG2007	__
YER127w	LCP5	357	singleton	__	asco	lethal	__	__	__	__	partner	__	__	transcription	__	__	__	__	1417	179	357 (end)	_	10.	_	0	_	_	__
YER155c	BEM2	2167	P2.414.f2.1	1 / 2	conserved	viable	__	__	__	__	partner	__	__	cell cycle_dna processing	cell fate	subcellular localisation	__	__	366	82	488.667	_	8.5	S, N	0, 1	_	_	__
YER166w	DNF1	1571	P16.2.f5.1	3 / 5	conserved	viable	__	__	__	__	__	T	__	transport facilitation	__	__	__	__	122	31	321	_	8.7	_	1	_	_	__
YER172c	BRR2	2163	P5.1.f3.1	1 / 4	conserved	lethal	__	__	__	__	partner	__	__	transcription	subcellular localisation	__	__	__	4028	1090	1413.33	_	8.9	_	0	SEC63, DEAD (N-ter)	smart00611, pfam00270	__
YFL013c	IES1	692	singleton	__	conserved	viable	__	__	__	__	partner	__	__	cell cycle_dna processing	control of cellular organization	__	__	__	132G2	291	464.333	_	4.1	_	0	_	_	__
YFL023w	FYV11	796	singleton	__	asco	viable	__	__	__	__	no partner	__	__	cell fate	__	__	__	__	5731	199	422.333	_	4.4	_	0	_	_	__
YFL027c	GYP8	497	singleton	__	asco	viable	__	__	__	__	no partner	__	__	unclassified	__	__	__	__	2047	151	497 (end)	_	8.5	_	0, 2	TBC	pfam00566	__
YFL036w	RPO41	1351	singleton	__	conserved	viable	YPD	__	__	__	partner	__	__	transcription	cell cycle_dna processing	subcellular localisation	__	__	454	510	616.667	_	10.	_	0, 1	RPO41	COG5108	__
YFL039c	ACT1	375	P8.3.f5.1	2 / 8	conserved	lethal	Liu, Espinet, Stevenson	__	__	__	partner	__	__	cell fate	cell cycle_dna processing	cellular transport and transport mechanisms	control of cellular organization	__	4246	135	341.667	_	5.3	_	1, 2	ACTIN	smart00268	__
YFL041w	FET5	622	P3.71.f3.1	1 / 3	conserved	viable	__	__	__	__	partner	T	__	cellular transport and transport mechanisms	transport facilitation	regulation of/interaction with cellular environment	subcellular localisation	__	710	451	622 (end)	_	4.7	_	1	Cu-oxidase	pfam00394	__
YFR019w	FAB1	2278	P10.3.f8.1	1 / 10	conserved	viable	__	__	__	__	partner	__	__	cellular transport and transport mechanisms	protein fate (folding, modif, destination)	metabolism	control of cellular organization	__	1469	1542	1682	_	7.7	_	0, 1	MSS4	COG5253	__
YFR029w	PTR3	678	singleton	__	asco	lethal-viable	Stevenson	__	__	__	no partner	__	__	transcription	__	__	__	__	145	-2.33333	271	_	5.7	S	0	_	_	__
YGL003c	CDH1	566	P29.1.f2.5	2 / 2	conserved	viable	Stevenson	__	__	__	partner	__	__	protein fate (folding, modif, destination)	cell cycle_dna processing	__	__	__	445	356	529.333	_	8.8	_	0	WD40	cd00200	__
YGL006w	PMC1	1173	P16.2.f7.1	1 / 7	conserved	viable	__	__	__	__	no partner	T	__	cellular transport and transport mechanisms	transport facilitation	regulation of/interaction with cellular environment	subcellular localisation	__	2010	975	1173 (end)	_	6.6	_	4	MgtA	COG0474	__
YGL023c	PIB2	635	singleton	__	conserved	viable	__	__	__	__	partner	__	__	unclassified	__	__	__	__	8C11	262	535.333	_	9.3	_	0	FYVE	smart00064	cloned
YGL054c	ERV14	138	P2.406.f2.1	1 / 2	conserved	viable	Stevenson	__	__	__	no partner	M	__	cellular transport and transport mechanisms	cell fate	subcellular localisation	__	__	4355	-2.33333	138 (end)	entire	8.2	_	3	Cornichon	pfam03311	__
YGL071w	RCS1	690	P2.47.f2.1	1 / 2	asco	viable	Espinet	__	__	__	no partner	__	__	transcription	regulation of/interaction with cellular environment	subcellular localisation	__	__	134	162	690 (end)	_	6.4	N, S	0, 1	_	_	__
YGL073w	HSF1	833	P3.100.f3.1	1 / 3	conserved	lethal	Espinet	__	Espinet	YHR206W	partner	__	__	transcription	cell cycle_dna processing	cell rescue, defense and virulence	subcellular localisation	__	2424	499	833 (end)	_	4.3	N	0	_	_	__
YGL116w	CDC20	610	P29.1.f2.5	2 / 2	conserved	lethal	Stevenson	__	__	__	partner	__	__	cell cycle_dna processing	protein fate (folding, modif, destination)	subcellular localisation	__	__	716	8	248	_	10.	_	0	_	_	__
YGL133w	ITC1	1264	P2.44.f2.1	1 / 2	asco	viable	__	__	__	__	partner	__	__	transcription	subcellular localisation	__	__	__	1416	99	305.667	_	10.	_	0	_	_	__
YGL142c	GPI10	616	singleton	__	conserved	lethal	__	__	__	__	no partner	M	__	metabolism	control of cellular organization	__	__	__	4043	268	391.333	_	10.	_	2, 2	PMP	pfam03901	__
YGL170c	SPO74	413	singleton	__	asco	viable	__	__	__	__	partner	__	__	unclassified	__	__	__	__	247	198	413 (end)	_	6.6	_	0	_	_	__
YGL178w	MPT5	859	P5.21.f3.1	1 / 3	conserved	viable	YPD	__	__	__	partner	__	__	cell cycle_dna processing	cell fate regulation of/interaction with cellular environment	cell rescue, defense and virulence	__	__	5976	359	565.667	_	7.7	L, I, NDQFGNY motif	0, 1	COG5099 (PUF)	COG5099	__
YGL178w	MPT5	859	P5.21.f3.1	1 / 3	conserved	viable	YPD	__	__	__	partner	__	__	cell cycle_dna processing	cell fate regulation of/interaction with cellular environment	cell rescue, defense and virulence	__	__	485	692	859 (end)	_	7.8	N	0	COG5099 (PUF)	COG5099	__
YGL196w	_	165	singleton	__	asco	viable	__	__	__	__	partner	__	__	unclassified	__	__	__	__	1487	7	165 (end)	_	6.4	_	0	COG3616 (Predicted amino acid aldolase)	COG3616	__
YGL208w	SIP2	415	P2.399.f2.1	1 / 2	conserved	viable	__	__	__	__	partner	__	__	transcription	subcellular localisation	__	__	__	73F8	237	415 (end)	_	5.2	_	0	AMPKBI	pfam04739	__
YGL263w	COS12	380	P26.1.f13.1	3 / 17	orphan	viable	__	__	Stevenson, Ouspenski	YFL062W	no partner	M	__	unclassified	__	__	__	__	159D3	144	234	_	9.6	_	1	_	_	cloned
YGR023w	MTL1	551	P2.244.f2.1	1 / 2	asco	viable	__	__	__	__	no partner	__	__	cell cycle_dna processing	cell fate	__	__	__	4030	375	515	_	3.9	_	0	Mid2	pfam04478	__
YGR046w	_	385	singleton	__	conserved	lethal	__	__	__	__	no partner	__	__	unclassified	__	__	__	__	5960	109	265.667	_	9.7	_	0	_	_	__
YGR048w	UFD1	361	singleton	__	conserved	lethal	__	__	__	__	partner	__	__	protein fate (folding, modif, destination)	__	__	__	__	1483	134	361 (end)	_	7.3	K	0	UFD1	pfam03152	__
YGR056w	RSC1	928	P2.237.f2.1	1 / 2	conserved	viable	__	__	__	__	partner	__	__	cell cycle_dna processing	subcellular localisation	__	__	__	2036	707	928 (end)	_	4.1	_	0	_	_	__
YGR089w	_	936	singleton	__	conserved	viable	__	__	__	__	partner	T	__	unclassified	__	__	__	__	1424	38	244.667	_	10.	S,N,T	3, 1	_	_	__
YGR089w	_	936	singleton	__	conserved	viable	__	__	__	__	partner	T	__	unclassified	__	__	__	__	4372	141	481	_	9.1	S, N, T	1, 3	_	_	__
YGR096w	_	314	P33.2.f4.1	4 / 10	conserved	viable	__	__	Stevenson	YER053C	__	T	__	cellular transport and transport mechanisms	metabolism	transport facilitation	__	__	4224	44	217.333	_	10.	_	2, 2	mito_carr (3 dom.)	pfam00153	__
YGR097w	ASK10	1146	P4.32.f4.1	3 / 4	asco	viable	__	__	__	__	no partner	__	__	transcription	__	__	__	__	2425	403	509.667	_	9.0	_	0	_	_	__
YGR098c	ESP1	1630	singleton	__	conserved	lethal	__	__	__	__	partner	__	__	cell cycle_dna processing	subcellular localisation	__	__	__	201	76	266	_	9.2	_	1	ESP1	COG5155	__
YGR106c	_	265	singleton	__	asco	viable	__	__	__	__	__	__	__	unclassified	__	__	__	__	4034	39	265 (end)	_	3.6	_	1	_	_	__
YGR109c	CLB6	380	P6.2.f6.1	1 / 6	conserved	viable	YPD	__	Stevenson	YDL155W, YPR119W	no partner	__	__	cell cycle_dna processing	__	__	__	__	115C3	45	251.667	_	8.3	_	0	cyclin	pfam00134	__
YGR116w	SPT6	1451	singleton	__	conserved	lethal	__	__	__	__	no partner	__	__	transcription	cell cycle_dna processing	subcellular localisation	__	__	2432	201	374.333	_	4.0	D, E	0	Tex	COG2183	__
YGR140w	CBF2	956	singleton	__	asco	lethal	__	__	__	__	partner	__	__	cell cycle_dna processing	subcellular localisation	__	__	__	1482	611	801	_	4.6	D, E, K	0	_	_	__
YGR145w	ENP2	707	singleton	__	conserved	lethal	__	__	__	__	partner	__	__	unclassified	__	__	__	__	1492	184	324	_	4.5	_	0	WD40	cd00200	__
YGR149w	_	432	singleton	__	conserved	viable	__	__	__	__	partner	T	__	unclassified	__	__	__	__	137H6	71	294.333	_	9.7	_	3	_	_	cloned
YGR157w	CHO2	869	singleton	__	conserved	viable	__	__	__	__	partner	M	__	metabolism	subcellular localisation	__	__	__	1327	443	716.333	_	8.1	_	0	_	_	__
YGR159c	NSR1	414	P15.1.f2.2	2 / 4	conserved	viable	Liu, Espinet, Stevenson	__	__	__	partner	__	__	transcription	cell rescue, defense and virulence	subcellular localisation	__	__	436C	166	414 (end)	_	9.7	_	0	rrm (2 motifs)	pfam00076	__
YGR184c	UBR1	1950	P2.274.f2.1	2 / 2	conserved	viable	YPD	__	__	__	partner	__	__	protein fate (folding, modif, destination)	subcellular localisation	__	__	__	5838	1419	1559	_	8.6	_	1	_	_	__
YGR184c	UBR1	1950	P2.274.f2.1	2 / 2	conserved	viable	YPD	__	__	__	partner	__	__	protein fate (folding, modif, destination)	subcellular localisation	__	__	__	2021	1749	1950 (end)	_	3.9	_	1	_	_	__
YGR189c	CRH1	507	P3.82.f3.1	1 / 3	conserved	viable	__	__	__	__	no partner	__	__	cell wall	__	__	__	__	178	123	413	_	4.0	S	1, 3	Glyco_hydro_16	pfam00722	__
YGR191w	HIP1	603	P23.1.f18.1	5 / 18	conserved	lethal-viable	__	__	__	__	partner	T	__	cellular transport and transport mechanisms	metabolism regulation of/interaction with cellular environment	transport facilitation	__	subcellular localisation	2442	179	502.333	_	8.6	_	9	aa_permeases	pfam00324	__
YGR252w	GCN5	439	P4.20.f2.2	1 / 2	conserved	viable	YPD	__	__	__	partner	__	__	transcription	protein fate (folding, modif, destination)	cell cycle_dna processing	subcellular localisation	__	4035	104	310.667	_	9.9	_	0	Acetyltransf	pfam00583	__
YGR266w	_	701	singleton	__	asco	viable	__	__	__	__	no partner	__	__	unclassified	__	__	__	__	129H3	347	487	_	9.8	_	0, 1	_	_	__
YGR280c	PXR1	271	singleton	__	conserved	lethal	__	__	__	__	partner	__	__	transcription	__	__	__	__	2420	130	271 (end)	_	10.	D,E, K	0	_	_	__
YHL003c	LAG1	411	P2.313.f2.1	1 / 2	conserved	viable	__	__	__	__	partner	M	__	protein fate (folding, modif, destination)	metabolism	cell fate	__	__	1453	64	137.333	_	8.1	_	2	LAG1	COG5058	__
YHL007c	STE20	939	P108.1.f3.3	1 / 3	conserved	viable	YPD	overproduction of kinase-inactive is lethal unless the N-terminal 483 amino acids is deleted	__	__	partner	__	PK	cell fate	control of cellular organization	regulation of/interaction with cellular environment	__	__	134B8	181	454.333	_	10.	_	0	PBD	pfam00786	__
YHL010c	_	585	singleton	__	conserved	viable	__	__	__	__	partner	__	__	unclassified	__	__	__	__	388	324	497.333	_	4.7	K, E	0	zf-UBP	pfam02148	__
YHL030w	ECM29	1868	singleton	__	conserved	viable	__	__	__	__	partner	__	__	control of cellular organization	__	__	__	__	1345	1295	1568.33	_	7.6	_	0, 3	_	_	__
YHL036w	MUP3	546	P2.381.f2.1	1 / 2	conserved	viable	__	__	__	__	no partner	T	__	cellular transport and transport mechanisms	metabolism	transport facilitation	subcellular localisation	__	428	4	94	_	9.6	_	2	_	_	__
YHL042w	_	150	P26.1.f13.1	3 / 17	orphan	viable	__	__	Stevenson, Ouspenski	YFL062W	partner	__	__	unclassified	__	__	__	__	117	38	150 (end)	_	7.3	_	0	DUP	pfam00674	__
YHL047c	ARN2	637	P16.1.f6.1	1 / 6	conserved	viable	__	__	__	__	__	T	__	transport facilitation	cell rescue, defense and virulence	__	__	__	5967	323	563	_	8.9	_	7	_	_	__
YHR005c	GPA1	472	P2.380.f2.1	1 / 2	conserved	lethal-viable	__	__	__	__	partner	__	__	cell fate	cellular communication/signal transduction mechanism	regulation of/interaction with cellular environment	subcellular localisation	__	70D1	31	354.333	_	7.4	_	1	G-alpha	pfam00503	__
YHR005c-a	MRS11	93	singleton	__	conserved	lethal	__	__	__	__	partner	T	__	cellular transport and transport mechanisms	protein fate	control of cellular organization	__	__	1313	17	93 (end)	_	5.0	_	0	zf-Tim10_DDP	pfam02953	__
YHR023w	MYO1	1928	P37.1.f5.1	3 / 5	conserved	lethal-viable	__	__	__	__	partner	__	__	cell fate	cell cycle_dna processing	cellular transport and transport mechanisms	control of cellular organization	__	1315	532	905.333	_	10.	E, K	0	Myosin heavy chain	COG5022	__
YHR023w	MYO1	1928	P37.1.f5.1	3 / 5	conserved	lethal-viable	__	__	__	__	partner	__	__	cell fate	cell cycle_dna processing	cellular transport and transport mechanisms	control of cellular organization	__	5943	764	1220.67	_	9.6	K, E,	0	Myosin heavy chain	COG5022	__
YHR023w	MYO1	1928	P37.1.f5.1	3 / 5	conserved	lethal-viable	__	__	__	__	partner	__	__	cell fate	cell cycle_dna processing	cellular transport and transport mechanisms	control of cellular organization	__	2437	772	912	_	10.	E, K	0	Myosin heavy chain	COG5022	__
YHR056c	RSC30	832	P3.101.f3.1	2 / 3	asco	__	__	__	__	__	partner	__	__	transcription	__	__	__	__	71	449	572.333	_	7.0	_	0, 1	_	_	__
YHR056c	RSC30	832	P3.101.f3.1	2 / 3	asco	__	__	__	__	__	partner	__	__	transcription	__	__	__	__	375	535	815	_	8.1	_	1, 2	_	_	__
YHR056c	RSC30	832	P3.101.f3.1	2 / 3	asco	__	__	__	__	__	partner	__	__	transcription	__	__	__	__	517	540	730	_	9.6	_	1, 2	_	_	__
YHR056c	RSC30	832	P3.101.f3.1	2 / 3	asco	__	__	__	__	__	partner	__	__	transcription	__	__	__	__	434	590	813.333	_	9.4	_	1, 1	_	_	__
YHR067w	_	280	singleton	__	asco	viable	__	__	__	__	no partner	__	__	unclassified	__	__	__	__	126G12	92	280 (end)	_	7.3	_	0, 1	MaoC	COG2030	cloned
YHR078w	_	552	singleton	__	asco	viable	__	__	__	__	__	T	__	unclassified	__	__	__	__	1712	380	552 (end)	_	8.8	_	1, 2	_	_	__
YHR082c	KSP1	1029	P108.1.f2.3	1 / 3	conserved	viable	Stevenson	__	__	__	partner	__	PK	subcellular localisation	__	__	__	__	2435	472	845.333	_	9.5	S, N	0	_	_	__
YHR088w	RPF1	295	P2.173.f2.1	1 / 2	conserved	lethal	__	__	__	__	partner	__	__	unclassified	__	__	__	__	4010	82	272	_	10.	_	0	IMP4	pfam04427	__
YHR098c	SFB3	929	P3.61.f3.1	1 / 3	conserved	viable	YPD	__	__	__	partner	__	__	transport facilitation	__	__	__	__	431	248	538	_	4.7	_	0	Sec23_trunk	pfam04811	__
YHR099w	TRA1	3744	P5.22.f4.1	4 / 5	conserved	lethal	__	__	__	__	partner	__	__	transcription	__	__	__	__	1480	785	908.333	_	8.2	_	1	_	_	__
YHR155w	_	1228	P2.159.f2.1	1 / 2	asco	viable	__	__	__	__	__	__	__	metabolism	__	__	__	__	5726	305	478.333	_	7.4	_	1	PH	pfam00169	__
YHR162w	_	129	P2.363.f2.1	1 / 2	conserved	viable	Stevenson	__	__	__	__	__	__	unclassified	__	__	__	__	126	58	129 (end)	_	10.	_	1	UPF0041	pfam03650	__
YHR169w	DBP8	431	P28.1.f22.1	3 / 28	conserved	lethal	__	__	Espinet, Stevenson	YDL084W, YNL112W	partner	__	__	transcription	__	__	__	__	4252	321	431 (end)	_	11.	_	0	HELICc	cd00079	__
YHR183w	GND1	489	P2.360.f2.1	1 / 2	conserved	lethal-viable	__	__	__	__	partner	__	__	metabolism	energy	subcellular localisation	__	__	92E8	224	489 (end)	_	6.7	_	1	6PGD	pfam00393	__
YHR197w	_	763	singleton	__	conserved	lethal	__	__	__	__	partner	__	__	unclassified	__	__	__	__	4117	227	467	_	7.5	_	1, 2	_	_	__
YIL013c	PDR11	1411	P10.1.f10.1	6 / 10	conserved	viable	__	__	__	__	no partner	T	__	transport facilitation	subcellular localisation	__	__	__	5732	210	633.333	_	8.3	_	7	COG0842 (ABC-type transporter perm. Comp.)	COG0842	__
YIL031w	ULP2	1034	singleton	__	conserved	lethal-viable	__	__	__	__	no partner	__	__	protein fate (folding, modif, destination)	cell cycle_dna processing	__	__	__	5735	350	923.333	_	5.8	_	0, 1	Peptidase_C48	pfam02902	__
YIL045w	PIG2	538	P2.352.f2.1	1 / 2	conserved	viable	__	__	__	__	partner	__	__	metabolism	energy	__	__	__	562	172	445.333	_	9.2	_	0, 1	CBM_21	pfam03370	__
YIL056w	_	640	P2.349.f2.1	1 / 2	asco	viable	__	__	__	__	no partner	__	__	transport facilitation	__	__	__	__	365	302	392	_	10.	_	0	DUF352	pfam04001	__
YIL073c	SPO22	886	singleton	__	asco	viable	__	__	__	__	no partner	__	__	cell fate	__	__	__	__	1613	775	886 (end)	_	4.5	_	0	_	_	__
YIL075c	RPN2	945	singleton	__	conserved	lethal	__	__	__	__	partner	__	__	protein fate (folding, modif, destination)	transcription	subcellular localisation	__	__	4231	299	405.667	_	9.9	_	0, 1	RPN2	COG5116	__
YIL077c	_	320	singleton	__	asco	viable	__	__	__	__	partner	__	__	unclassified	__	__	__	__	143	17	290.333	_	9.5	_	2	_	_	__
YIL083c	_	365	singleton	__	conserved	lethal	__	__	__	__	__	__	__	unclassified	__	__	__	__	4020	202	365 (end)	_	9.1	_	0, 1	dfp	pfam04127	__
YIL105c	_	686	P4.32.f4.1	3 / 4	asco	viable	__	__	__	__	no partner	__	__	transcription	__	__	__	__	5973	361	634.333	_	5.6	_	0	PH	pfam00169	__
YIL114c	POR2	281	P2.177.f2.1	1 / 2	conserved	viable	__	__	Stevenson	YNL055C	__	T	__	cellular transport and transport mechanisms	transport facilitation	subcellular localisation	__	__	4016	25	281 (end)	_	10.	_	0	Euk_porin	pfam01459	__
YIL119c	RPI1	407	singleton	__	orphan	viable	__	__	__	__	partner	__	__	metabolism	regulation of/interaction with cellular environment	__	__	__	5956	35	341.667	_	9.8	N	0, 2	_	_	__
YIL120w	QDR1	563	P12.2.f3.1	2 / 3	conserved	viable	__	__	__	__	__	T	__	transport facilitation	cell rescue, defense and virulence	__	__	__	5824	68	391.333	_	9.5	_	7, 1	sugar_tr	pfam00083	__
YIL121w	_	542	P12.2.f3.1	2 / 3	conserved	viable	__	__	__	__	partner	T	__	transport facilitation	cell rescue, defense and virulence	__	__	__	2421	344	542 (end)	_	10.	_	3	_	_	__
YIL147c	SLN1	1220	singleton	__	conserved	lethal	__	__	__	__	partner	__	__	metabolism	prot. With binding function or cofactor requirement (structural or catalytic)	cellular communication/signal transduction mechanism	cell rescue, defense and virulence	regulation of/interaction with cellular environment	357	590	763.333	_	9.2	_	0	HATPase_c	smart00387	__
YIL166c	_	542	P10.2.f5.1	2 / 7	conserved	viable	__	__	__	__	__	T	__	transport facilitation	__	__	__	__	1340	80	253.333	_	8.7	_	3, 1	UhpC	COG2271	__
YIL169c	_	995	P4.43.f4.1	1 / 4	conserved	__	__	__	__	__	no partner	__	__	unclassified	__	__	__	__	162	183	456.333	_	3.9	S	0, 3	_	_	__
YIL169c	_	995	P4.43.f4.1	1 / 4	conserved	__	__	__	__	__	no partner	__	__	unclassified	__	__	__	__	510	270	493.333	_	4.1	S	0, 2	_	_	__
YIR006c	PAN1	1480	singleton	__	conserved	lethal	YPD	__	__	__	partner	__	__	cellular transport and transport mechanisms	protein fate (folding, modif, destination)	cell fate control of cellular organization	control of cellular organization		2430	758	1231.33	_	5.0	N, S, E	0	_	_	__
YJL005w	CYR1	2026	P5.8.f4.1	1 / 5	conserved	lethal	__	__	__	__	partner	__	__	metabolism	cell cycle_dna processing cell fate	cellular communication/signal transduction mechanism	regulation of/interaction with cellular environment	subcellular localisation	2E11	846	1252.67	_	9.5	_	0	COG4886 (Leucine-rich repeat)	COG4886	__
YJL013c	MAD3	515	P2.339.f2.1	1 / 2	conserved	viable	__	__	__	__	partner	__	__	cell cycle_dna processing	subcellular localisation	__	__	__	2030	93	433	_	8.2	_	0	_	_	__
YJL013c	MAD3	515	P2.339.f2.1	1 / 2	conserved	viable	__	__	__	__	partner	__	__	cell cycle_dna processing	subcellular localisation	__	__	__	5945	310	416.667	_	9.6	_	0	_	_	__
YJL019w	MPS3	620	singleton	__	asco	lethal	__	__	__	__	partner	__	__	cell cycle_dna processing	control of cellular organization	__	__	__	2023	-4.33333	235.667	_	4.3	R, E, D	1	_	_	__
YJL061w	NUP82	713	singleton	__	conserved	lethal	__	__	__	__	partner	T	__	cellular transport and transport mechanisms	transcription	subcellular localisation	__	__	5928	482	713 (end)	_	8.6	_	0	_	_	__
YJL069c	UTP18	594	singleton	__	conserved	lethal-viable	__	__	__	__	partner	__	__	unclassified	__	__	__	__	4342	99	272.333	_	4.7	_	0, 1	WD40	cd00200	__
YJL078c	PRY3	881	P3.93.f3.1	1 / 3	conserved	viable	__	__	__	__	no partner	__	__	cell fate	__	__	__	__	5912	439	862.333	_	4.2	S, T	0, 4	_	_	__
YJL092w	HPR5	1174	P2.136.f2.1	2 / 2	conserved	viable	YPD	__	__	__	partner	__	__	cell cycle_dna processing	subcellular localisation	__	__	__	1452	365	655	_	6.2	_	0	UvrD (central)	COG0210	cloned
YJL096w	MRPL49	224	singleton	__	asco	viable	__	__	__	__	no partner	__	__	protein synthesis	control of cellular organization	__	__	__	51B2	5	161.667	_	11.	_	0, 2	RplU	COG0261	__
YJL098w	SAP185	1058	P4.11.f4.1	1 / 4	conserved	viable	__	__	__	__	partner	__	__	cell cycle_dna processing	cell fate	__	__	__	4228	539	745.667	_	3.8	_	0	SAPS	pfam04499	__
YJL103c	_	618	P3.119.f3.1	1 / 3	asco	viable	__	__	__	__	__	__	__	transcription	subcellular localisation	__	__	__	150B7	150	406.667	_	5.6	_	0	_	_	__
YJL109c	UTP10	1769	singleton	__	conserved	lethal	__	__	__	__	partner	T	__	transcription	__	__	__	__	2418	1348	1621.33	_	8.8	_	0, 2	_	_	__
YJL109c	UTP10	1769	singleton	__	conserved	lethal	__	__	__	__	partner	T	__	transcription	__	__	__	__	1471	1516	1662.67	_	9.3	_	0, 2	_	_	__
YJL123c	_	478	singleton	__	asco	viable	__	__	__	__	no partner	__	__	unclassified	__	__	__	__	2054	64	478 (end)	_	4.2	K, E	0	_	_	__
YJL159w	HSP150	310	P5.2.f4.1	1 / 5	asco	viable	__	__	__	__	no partner	__	__	cell wall	cell rescue, defense and virulence	cell fate		__	5972	158	310 (end)	_	8.2	_	1	_	_	__
YJL176c	SWI3	825	P2.330.f2.1	1 / 2	conserved	viable	__	__	__	__	partner	__	__	transcription	metabolism	cell fate	subcellular localisation	__	62F2	448	571.333	_	4.9	_	0, 1	myb_DNA-binding	pfam00249	__
YJL176c	SWI3	825	P2.330.f2.1	1 / 2	conserved	viable	__	__	__	__	partner	__	__	transcription	metabolism	cell fate	subcellular localisation	__	5979	557	825 (end)	_	6.8	E, charges	0, 1	RSC8 (C-ter)	COG5259	__
YJL181w	_	611	P2.325.f2.1	1 / 2	conserved	viable	__	__	__	__	__	__	__	unclassified	__	__	__	__	4222	293	533	_	5.7	_	0, 1	_	_	__
YJL197w	UBP12	1254	P10.4.f6.1	1 / 8	conserved	viable	__	__	__	__	no partner	__	__	protein fate (folding, modif, destination)	__	__	__	__	2035	887	1227	_	4.4	_	0, 1	UCH	pfam00443	__
YJL198w	PHO90	881	P3.52.f3.1	2 / 3	conserved	viable	__	__	__	__	no partner	T	__	transport facilitation	regulation of/interaction with cellular environment	metabolism	__	__	1354	679	881 (end)	_	8.4	_	4	CitT	COG0471	__
YJL209w	CBP1	654	singleton	__	asco	viable	__	__	__	__	no partner	__	__	transcription	subcellular localisation	__	__	__	5712	130	420	_	8.8	_	0	_	_	__
YJL212c	OPT1	799	P2.1.f2.1	2 / 2	conserved	viable	__	__	__	__	no partner	T	__	cell fate	transport facilitation	__	__	__	367	102	475.333	_	9.5	_	8, 1	OPT (central)	pfam03169	cloned
YJL212c	OPT1	799	P2.1.f2.1	2 / 2	conserved	viable	__	__	__	__	no partner	T	__	cell fate	transport facilitation	__	__	__	25G4	556	646	_	10.	_	2	OPT (C-ter)	pfam03169	cloned
YJL222w	VTH2	1549	P8.2.f6.1	1 / 8	conserved	viable	__	__	__	__	partner	M	__	cellular transport and transport mechanisms	protein fate (folding, modif, destination)	__	__	__	4333	1246	1486	_	7.1	_	1	VPS10	smart00602	__
YJR002w	MPP10	593	singleton	__	conserved	lethal	__	__	__	__	partner	__	__	transcription	subcellular localisation	__	__	__	4319	348	593 (end)	_	9.9	_	0	Mpp10 (C-ter)	COG5384	__
YJR002w	MPP10	593	singleton	__	conserved	lethal	__	__	__	__	partner	__	__	transcription	subcellular localisation	__	__	__	5915	445	593 (end)	_	10.	_	0	Mpp10 (C-ter)	COG5384	__
YJR030c	_	745	P2.325.f2.1	1 / 2	asco	viable	__	__	__	__	no partner	__	__	unclassified	__	__	__	__	1629	603	745 (end)	_	9.5	_	1	_	_	__
YJR033c	RAV1	1357	singleton	__	conserved	viable	__	__	__	__	no partner	__	__	energy	__	__	__	__	4012	3	226.333	_	8.2	_	0	WD40	cd00200	__
YJR041c	_	1174	singleton	__	conserved	lethal	__	__	__	__	no partner	__	__	unclassified	__	__	__	__	74H6	899	1105.67	_	8.6	_	0, 1	_	_	__
YJR053w	BFA1	574	singleton	__	asco	viable	Stevenson	C-ter	__	__	partner	__	__	cell cycle_dna processing	__	__	__	__	1493	100	373.333	_	9.4	_	0	_	_	__
YJR066w	TOR1	2470	P5.22.f4.1	4 / 5	conserved	viable	Alarcon	1376-1617 or N-ter+central or full length with kinase activity killed	__	__	partner	__	PIKK	protein synthesis	metabolism	cell cycle_dna processing	cellular communication/signal transduction mechanism	__	714	442	632	_	8.3	_	1	TEL1 (central)	COG5032	__
YJR089w	BIR1	954	singleton	__	asco	viable	__	__	__	__	partner	__	__	cell cycle_dna processing	cell fate	__	__	__	4247	248	621.333	_	5.5	_	0	_	_	__
YJR095w	SFC1	322	P33.2.f7.1	3 / 11	conserved	viable	__	__	__	__	__	T	__	cellular transport and transport mechanisms	metabolism	transport facilitation	subcellular localisation	__	164	120	276.667	_	10.	_	1	mito_carr (2 dom.)	pfam00153	__
YJR099w	YUH1	236	singleton	__	conserved	viable	__	__	__	__	no partner	__	__	protein fate (folding, modif, destination)	subcellular localisation	__	__	__	530	67	236 (end)	_	3.9	_	0	Peptidase_C12	pfam01088	__
YJR123w	RPS5	225	singleton	__	conserved	lethal	Stevenson	__	__	__	no partner	__	__	protein synthesis	subcellular localisation		__	__	1425	101	225 (end)	_	11.	_	0	Ribosomal_S7	pfam00177	__
YJR159w	SOR1	357	P12.3.f5.2	1 / 6	conserved	__	__	__	__	__	no partner	__	__	metabolism	__	__	__	__	492	130	357 (end)	_	6.1	_	1	ADH_zinc_N	pfam00107	__
YKL025c	PAN3	679	singleton	__	conserved	viable	__	__	__	__	partner	__	__	transcription	control of cellular organization	__	__	__	4346	136	349.333	_	9.3	_	0	_	_	__
YKL032c	IXR1	597	P2.205.f2.1	1 / 2	conserved	viable	__	__	Stevenson	YMR072W	partner	__	__	transcription	subcellular localisation	__	__	__	4110	259	597 (end)	_	9.7	Q	0	HMG (2 boxes)	smart00398	__
YKL057c	NUP120	1037	singleton	__	conserved	viable	__	__	__	__	partner	T	__	cellular transport and transport mechanisms	transcription	subcellular localisation	__	__	1353	878	1037 (end)	_	5.2	_	0	_	_	__
YKL068w	NUP100	959	P3.72.f3.1	1 / 3	conserved	viable	__	__	__	__	partner	T	__	cellular transport and transport mechanisms	transcription	subcellular localisation	__	__	5953	174	347.333	_	11.	N	0	LFG, GLFG motifs	_	__
YKL075c	_	450	singleton	__	asco	viable	__	__	__	__	partner	__	__	unclassified	__	__	__	__	4044	336	416	_	3.6	_	0	_	_	__
YKL087c	CYT2	224	P2.305.f2.1	1 / 2	conserved	viable	__	__	__	__	no partner	__	__	protein fate (folding, modif, destination)	metabolism	subcellular localisation	__	__	161	34	224 (end)	_	8.0	_	0	Cyto_heme_lyase	pfam01265	__
YKL092c	BUD2	1104	singleton	__	conserved	viable	YPD	__	__	__	no partner	__	__	cell fate	control of cellular organization	__	__	__	5813	443	733	_	10.	_	1	RasGAP	smart00323	__
YKL135c	APL2	726	P3.94.f3.1	1 / 3	conserved	viable	__	__	__	__	partner	__	__	cellular transport and transport mechanisms	protein fate (folding, modif, destination)	subcellular localisation	__	__	2016	214	587.333	_	5.3	_	0, 1	Adaptin_N	pfam01602	__
YKL140w	TGL1	548	P3.90.f3.1	1 / 3	conserved	viable	__	__	__	__	no partner	__	__	metabolism	__	__	__	__	4323	198	354.667	_	10.	_	0	abhydrolase (C-ter)	pfam00561	__
YKL140w	TGL1	548	P3.90.f3.1	1 / 3	conserved	viable	__	__	__	__	no partner	__	__	metabolism	__	__	__	__	87D3	252	392	_	9.7	_	0	abhydrolase (C-ter)	pfam00561	__
YKL153w	_	__	__	__	__	lethal	__	__	__	__	no partner	__	__	unclassified	__	__	__	__	117H6	112	385.333	_	4.3	_	0	_	_	__
YKL172w	EBP2	427	singleton	__	conserved	lethal	__	__	__	__	partner	__	__	transcription	__	__	__	__	6112	203	427 (end)	_	10.	K,E, charges	0	COG0606 (Predicted ATPase)	COG0606	__
YKL174c	_	618	P23.1.f3.1	2 / 4	conserved	viable	__	__	__	__	no partner	T	__	metabolism	transport facilitation	__	__	__	5927	88	428	_	9.6	_	8, 1	PotE	COG0531	__
YKL174c	_	618	P23.1.f3.1	2 / 4	conserved	viable	__	__	__	__	no partner	T	__	metabolism	transport facilitation	__	__	__	69	444	600.667	_	4.5	_	2	aa_permeases	pfam00324	__
YKL177w	_	__	__	__	__	__	__	__	__	__	no partner	__	__	unclassified	__	__	__	__	4118	24	180.667	_	10.	_	0, 1	_	_	__
YKL203c	TOR2	2473	P5.22.f4.1	4 / 5	conserved	lethal	Alarcon	1207-1782 or 1216-2473	__	__	partner	__	PIKK	cell cycle_dna processing	cell fate	cellular communication/signal transduction mechanism	metabolism	subcellular localisation	4120	1241	1397.67	_	4.7	_	0	TEL1 (central)	COG5032	__
YKL221w	MCH2	473	P4.39.f4.1	1 / 4	conserved	viable	__	__	__	__	partner	T	__	transport facilitation	__	__	__	__	4132	137	343.667	_	10.	_	6, 1	_	_	__
YKR001c	VPS1	704	P3.32.f3.1	3 / 3	conserved	viable	__	__	__	__	partner	__	__	protein fate (folding, modif, destination)	subcellular localisation	__	__	__	442	480	653.333	_	10.	_	0	dynamin (C-ter)	KOG0446	__
YKR009c	FOX2	900	singleton	__	conserved	viable	__	__	__	__	no partner	__	__	metabolism	control of cellular organization	energy	__	__	2025	131	371	_	9.9	_	0, 1	adh_short	pfam00106	__
YKR039w	GAP1	602	P23.1.f18.1	5 / 18	conserved	viable	__	__	__	__	__	T	__	cellular transport and transport mechanisms	metabolism	transport facilitation	subcellular localisation	__	4311	162	318.667	_	7.2	_	5	aa_permeases	pfam00324	__
YKR050w	TRK2	889	P2.286.f2.1	1 / 2	conserved	viable	__	__	__	__	partner	T	__	cellular transport and transport mechanisms	transport facilitation	subcellular localisation	__	__	4331	807	889 (end)	_	11.	_	0	TrkH	pfam02386	__
YKR052c	MRS4	304	P33.2.f4.1	4 / 10	conserved	viable	YPD	__	Stevenson	YER053C	no partner	T	__	cellular transport and transport mechanisms	transcription	subcellular localisation	__	__	171	148	304 (end)	_	8.9	_	2	mito_carr (2 dom.)	pfam00153	__
YKR052c	MRS4	304	P33.2.f4.1	4 / 10	conserved	viable	YPD	__	Stevenson	YER053C	no partner	T	__	cellular transport and transport mechanisms	transcription	subcellular localisation	__	__	80A4	160	304 (end)	_	8.9	_	2	mito_carr (2 dom.)	pfam00153	__
YKR064w	_	863	singleton	__	conserved	viable	__	__	__	__	no partner	__	__	transcription	subcellular localisation	__	__	__	1352	301	491	_	8.5	_	0, 1	_	_	__
YKR099w	BAS1	811	singleton	__	conserved	viable	__	__	__	__	partner	__	__	transcription	metabolism	subcellular localisation	__	__	74	353	709.667	_	6.7	N, S	0	REB1	COG5147	__
YKR102w	FLO10	1169	P11.2.f7.1	2 / 11	asco	viable	YPD	__	__	__	__	__	__	cell wall	__	__	__	__	1612	725	1081.67	_	4.5	S, T	2, 2	_	_	__
YKR105c	_	582	P16.1.f4.1	1 / 4	conserved	viable	__	__	__	__	no partner	T	__	transport facilitation	cell rescue, defense and virulence	__	__	__	372	377	582 (end)	_	7.6	_	4, 1	_	_	__
YLL001w	DNM1	757	P3.32.f3.1	3 / 3	conserved	viable	__	__	__	__	partner	__	__	subcellular localisation	__	__	__	__	127H2	182	388.667	_	8.4	_	0, 1	dynamin (central)	KOG0446	__
YLL003w	SFI1	946	singleton	__	asco	lethal	Stevenson	__	__	__	__	__	__	cell cycle_dna processing	cell rescue, defense and virulence	__	__	__	579	610	733.333	_	10.	_	0	_	_	__
YLL003w	SFI1	946	singleton	__	asco	lethal	Stevenson	__	__	__	__	__	__	cell cycle_dna processing	cell rescue, defense and virulence	__	__	__	4239	763	946 (end)	_	11.	_	0	_	_	__
YLL011w	SOF1	489	singleton	__	conserved	lethal	__	__	__	__	partner	__	__	transcription	subcellular localisation	__	__	__	1218	131	337.667	_	6.0	_	0	WD40	cd00200	__
YLL015w	BPT1	1559	P11.1.f10.1	3 / 11	conserved	viable	__	__	__	__	partner	T	__	transport facilitation	cell rescue, defense and virulence	__	__	__	1355	438	644.667	_	8.6	_	2	ABC_mb and ABC_ATPase	pfam00664, cd00267	__
YLL015w	BPT1	1559	P11.1.f10.1	3 / 11	conserved	viable	__	__	__	__	partner	T	__	transport facilitation	cell rescue, defense and virulence	__	__	__	4357	893	1266.33	_	7.9	_	5, 1	ABC_membrane	pfam00664	__
YLL028w	TPO1	586	P12.2.f8.1	4 / 9	conserved	viable	__	__	__	__	no partner	T	__	transport facilitation	cell rescue, defense and virulence	__	__	__	5710	295	475	_	7.4	_	5	_	_	__
YLL034c	RIX7	837	P21.1.f17.1	1 / 21	conserved	lethal	__	__	Stevenson	YDL126C, YPR173C	partner	__	__	protein sybthesis	cellular transport and transport mechanisms	__	__	__	4242	318	674.667	_	7.2	_	1	AAA	pfam00004	__
YLL040c	VPS13	3144	singleton	__	conserved	viable	__	__	__	__	partner	__	__	protein fate (folding, modif, destination)	__	__	__	__	1414	219	459	_	4.7	_	1	MRS6 (central N-ter side)	COG5043	__
YLL040c	VPS13	3144	singleton	__	conserved	viable	__	__	__	__	partner	__	__	protein fate (folding, modif, destination)	__	__	__	__	1343	2921	3144 (end)	_	9.5	_	1	MRS6 (C-ter)	COG5043	__
YLR004c	_	523	P10.2.f3.1	1 / 3	conserved	viable	__	__	__	__	__	T	__	transport facilitation	__	__	__	__	115	254	427.333	_	9.3	_	4, 1	_	_	__
YLR005w	SSL1	461	singleton	__	conserved	lethal	__	__	__	__	partner	__	__	transcription	cell cycle_dna processing	protein synthesis	__	__	2061	330	461 (end)	_	7.5	_	1	Ssl1	pfam04056	__
YLR006c	SSK1	712	singleton	__	conserved	viable	__	__	__	__	partner	__	__	regulation of/interaction with cellular environment	prot. With binding function or cofactor requirement (structural or catalytic)	cell rescue, defense and virulence	metabolism	__	4136	484	707.333	_	10.	_	0, 1	response_reg	pfam00072	__
YLR013w	GAT3	141	P2.275.f2.1	1 / 2	conserved	viable	__	__	__	__	__	__	__	transcription	metabolism	__	__	__	133A11	33	141 (end)	_	10.	_	0	GATA	pfam00320	__
YLR023c	_	543	P4.49.f3.1	1 / 4	conserved	viable	__	__	__	__	__	T	__	unclassified	__	__	__	__	154C11	113	286.333	_	9.5	_	2, 1	UPF0073	pfam03006	__
YLR024c	UBR2	1872	P2.274.f2.1	2 / 2	conserved	viable	__	__	__	__	no partner	__	__	unclassified	__	__	__	__	1713	1538	1661.33	_	6.5	_	0	_	_	__
YLR029c	RPL15A	204	P2.198.f2.1	1 / 2	conserved	lethal	__	__	__	__	no partner	__	__	protein synthesis	subcellular localisation	__	__	__	119C11	92	204 (end)	_	11.	_	0	Ribosomal_L15e	pfam00827	__
YLR032w	RAD5	1169	P17.1.f16.1	4 / 17	conserved	viable	__	__	Stevenson, Ouspenski	YAL019W	no partner	__	__	cell cycle_dna processing	subcellular localisation	__	__	__	2012	664	837.333	_	9.6	_	0	SNF2_N	pfam00176	__
YLR055c	SPT8	602	singleton	__	asco	viable	__	__	__	__	partner	__	__	transcription	subcellular localisation	__	__	__	4258	353	602 (end)	_	4.3	_	0, 1	WD40	cd00200	__
YLR057w	_	849	singleton	__	conserved	viable	Stevenson	__	__	__	no partner	__	__	unclassified	__	__	__	__	4133	-9.33333	164	_	4.9	_	1	Glyco_hydro_47	pfam01532	__
YLR058c	SHM2	469	P2.270.f2.1	1 / 2	conserved	viable	__	__	__	__	partner	__	__	metabolism	subcellular localisation	__	__	__	4251	182	288.667	_	9.8	_	1	SHMT	pfam00464	__
YLR060w	FRS1	595	singleton	__	conserved	lethal	__	__	__	__	no partner	__	__	protein synthesis	subcellular localisation	__	__	__	5717	238	428	_	5.9	_	0	B5 (tRNA synthetase B5 domain)	pfam03484	__
YLR079w	SIC1	284	singleton	__	asco	viable	__	__	__	__	partner	__	__	cell cycle_dna processing	subcellular localisation	__	__	__	2413	120	284 (end)	_	4.8	_	0	_	_	__
YLR084c	RAX2	1220	singleton	__	asco	viable	__	__	__	__	__	__	__	unclassified	__	__	__	__	526	789	1220 (end)	_	4.3	_	1, 3	_	_	__
YLR087c	CSF1	2958	singleton	__	asco	viable	__	__	__	__	no partner	__	__	unclassified	__	__	__	__	430	1891	2114.33	_	9.6	_	1, 1	_	_	__
YLR098c	CHA4	648	P6.13.f2.3	1 / 2	asco	viable	__	__	__	__	no partner	__	__	transcription	metabolism	subcellular localisation	__	__	4315	30	136.667	_	9.9	R, charges	0, 2	GAL4	smart00066	__
YLR100w	ERG27	347	singleton	__	conserved	lethal	__	__	__	__	no partner	__	__	metabolism	__	__	__	__	349	239	347 (end)	_	7.3	_	1	_	_	__
YLR106c	MDN1	4910	P2.409.f2.1	1 / 2	conserved	lethal	__	__	__	__	partner	__	__	unclassified	__	__	__	__	5981	3399	3672.33	_	9.9	_	0, 1	MDN1 (central)	COG5271	__
YLR106c	MDN1	4910	P2.409.f2.1	1 / 2	conserved	lethal	__	__	__	__	partner	__	__	unclassified	__	__	__	__	463	4402	4708.67	_	4.1	R, E, D	0, 1	MDN1 (C-ter)	COG5271	__
YLR114c	_	764	singleton	__	conserved	viable	__	__	__	__	no partner	__	__	unclassified	__	__	__	__	1322	397	503.667	_	7.8	_	0	_	_	__
YLR131c	ACE2	770	P11.3.f2.1	2 / 2	conserved	viable	Stevenson	__	__	__	partner	__	__	transcription	metabolism	cell cycle_dna processing	subcellular localisation	__	4140	554	727.333	_	9.9	_	0	COG5048 (C2H2-Znf)	COG5048	__
YLR138w	NHA1	985	singleton	__	conserved	viable	__	__	__	__	partner	T	__	transport facilitation	regulation of/interaction with cellular environment	__	__	__	4033	65	211.667	_	7.9	_	3	Na_H_Exchanger	pfam00999	__
YLR168c	_	230	P3.85.f3.1	1 / 3	conserved	viable	YPD	__	__	__	no partner	__	__	protein fate (folding, modif, destination)	subcellular localisation	__	__	__	5938	39	230 (end)	_	8.6	_	0	MSF1	pfam04707	__
YLR176c	RFX1	811	singleton	__	conserved	viable	Stevenson	__	__	__	partner	__	__	transcription	subcellular localisation		__	__	1462	161	484.333	_	9.0	_	0	RFX_DNA_binding	pfam02257	__
YLR191w	PEX13	386	singleton	__	conserved	viable	__	__	__	__	no partner	__	__	cellular transport and transport mechanisms	protein fate (folding, modif, destination)	subcellular localisation	__	__	115D12	199	372.333	_	10.	_	1	SH3	pfam04088	__
YLR196w	PWP1	576	singleton	__	conserved	lethal-viable	__	__	__	__	partner	__	__	unclassified	__	__	__	__	4115	29	402.333	_	4.2	_	0, 1	WD40	cd00200	__
YLR205c	HMX1	273	singleton	__	conserved	viable	__	__	__	__	no partner	__	__	metabolism	__	__	__	__	104E5	109	273 (end)	_	9.5	_	1	COG5398 (Heme oxygenase)	COG5398	__
YLR206w	ENT2	613	P3.83.f3.1	1 / 3	conserved	viable	__	__	__	__	no partner	__	__	cellular transport and transport mechanisms	control of cellular organization	__	__	__	78	448	613 (end)	_	6.5	Q	0	_	_	__
YLR214w	FRE1	686	P9.3.f7.1	1 / 9	conserved	viable	__	__	__	__	no partner	M	__	regulation of/interaction with cellular environment	subcellular localisation	__	__	__	438	246	469.333	_	10.	_	4, 1	Ferric_reduct	pfam01794	__
YLR233c	EST1	699	P2.251.f2.1	1 / 2	asco	viable	__	__	__	__	partner	__	__	cell cycle_dna processing	control of cellular organization	__	__	__	5913	173	306.333	_	10.	_	0	_	_	__
YLR237w	THI7	598	P6.4.f6.1	2 / 6	conserved	viable	__	__	__	__	no partner	T	__	transport facilitation	metabolism	__	__	__	4015	253	459.667	_	8.1	_	6	FUI1	COG1953	__
YLR237w	THI7	598	P6.4.f6.1	2 / 6	conserved	viable	__	__	__	__	no partner	T	__	transport facilitation	metabolism	__	__	__	483	338	594.667	_	4.9	_	4, 1	FUI1	COG1953	__
YLR247c	_	1556	P17.1.f16.1	4 / 17	conserved	viable	__	__	Stevenson, Ouspenski	YAL019W	partner	__	__	unclassified	__	__	__	__	406	1050	1240	_	8.9	_	0	RING	cd00162	__
YLR276c	DBP9	594	P28.1.f22.1	3 / 28	conserved	lethal	__	__	Espinet, Stevenson	YDL084W, YNL112W	partner	__	__	classif. Not yet clear-cut(helicase, P)	__	__	__	__	68B5	436	576	_	11.	_	0	_	_	__
YLR318w	EST2	884	singleton	__	conserved	viable	__	__	__	__	partner	__	__	cell cycle_dna processing	control of cellular organization	__	__	__	6111	693	833	_	9.1	_	0	_	_	__
YLR320w	MMS22	1454	singleton	__	conserved	viable	__	__	__	__	partner	__	__	unclassified	__	__	__	__	2041	95	451.667	_	5.5	_	0	_	_	__
YLR321c	SFH1	426	singleton	__	conserved	lethal	__	__	__	__	partner	__	__	transcription	cell cycle_dna processing	control of cellular organization	__	__	4026	131	371	_	5.1	_	0	SNF5	pfam04855	__
YLR335w	NUP2	720	P5.11.f2.1	1 / 4	conserved	viable	YPD	__	YPD	YJL041W	partner	T	__	cellular transport and transport mechanisms	subcellular localisation	__	__	__	203	84	357.333	_	5.6	_	0	_	_	__
YLR337c	VRP1	817	singleton	__	asco	viable	__	__	__	__	partner	__	__	cell fate	cellular transport and transport mechanisms	subcellular localisation	__	__	234	352	508.667	_	9.9	P	2, 1	_	_	__
YLR342w	FKS1	1876	P3.64.f3.1	1 / 3	conserved	viable	__	__	__	__	partner	M	__	metabolism	subcellular localisation	__	__	__	1410	1554	1827.33	_	9.3	_	5	Glucan_synthase	pfam02364	__
YLR362w	STE11	738	P108.1.f4.1	2 / 13	conserved	viable	YPD	14 -221	Akada	YIL095w	partner	__	PK (MEKK)	cell fate	regulation of/interaction with cellular environment	__	__	__	4363	577	738 (end)	_	10.	_	0	S_TKc	smart00220	__
YLR371w	ROM2	1356	P3.103.f3.1	1 / 3	conserved	viable	__	__	__	__	partner	__	__	metabolism	cell fate	control of cellular organization	protein activity regulation	__	1632	682	1022	_	10.	_	0	RhoGEF	pfam00621	__
YLR378c	SEC61	480	P2.234.f2.1	1 / 2	conserved	lethal	__	__	__	__	no partner	M	__	cellular transport and transport mechanisms	protein fate (folding, modif, destination)	transport facilitation	subcellular localisation	__	65H8	75	315	_	9.8	_	5, 2	secY	pfam00344	__
YLR389c	STE23	988	P2.13.f2.1	1 / 2	conserved	viable	__	__	__	__	partner	__	__	protein fate (folding, modif, destination)	cell fate	__	__	__	5974	-6.33333	350.333	_	6.9	_	1	Ptr	COG1025	__
YLR413w	_	675	P2.230.f2.1	1 / 2	asco	viable	__	__	__	__	no partner	M	__	unclassified	__	__	__	__	343	441	675 (end)	_	7.4	_	3	_	_	__
YLR424w	_	708	singleton	__	conserved	lethal	__	__	__	__	partner	__	__	unclassified	__	__	__	__	5970	300	573.333	_	5.9	_	0	_	_	__
YLR433c	CNA1	553	P12.1.f12.1	2 / 12	conserved	viable	__	__	Stevenson, Liu	YER133W, YDL134C, YML016C	partner	__	__	transcription	cell fate	regulation of/interaction with cellular environment	subcellular localisation	__	2029	422	553 (end)	_	9.6	_	0	_	_	__
YLR436c	ECM30	1274	singleton	__	conserved	viable	__	__	__	__	partner	__	__	control of cellular organization	__	__	__	__	4215	951	1157.67	_	8.4	_	0, 1	_	_	__
YLR450w	HMG2	1045	P2.215.f2.1	2 / 2	conserved	viable	__	__	__	__	partner	M	__	metabolism	subcellular localisation	__	__	__	227	502	942	_	5.3	_	2, 2	HMG-CoA_red	pfam00368	__
YLR454w	_	2628	P2.14.f2.1	2 / 2	conserved	viable	__	__	__	__	partner	__	__	unclassified	__	__	__	__	80F12A	1444	1650.67	_	9.1	_	0	_	_	__
YML013w	_	584	singleton	__	asco	viable	__	__	__	__	no partner	__	__	unclassified	__	__	__	__	5711	291	504.333	_	8.4	_	0	UBX	smart00166	__
YML031w	NDC1	655	singleton	__	conserved	lethal	YPD	__	__	__	no partner	T	__	cell cycle_dna processing	subcellular localisation	__	__	__	4312	397	655 (end)	_	4.7	_	2, 1	_	_	__
YML062c	MFT1	392	singleton	__	conserved	viable	__	__	__	__	no partner	__	__	cellular transport and transport mechanisms	protein fate (folding, modif, destination)	subcellular localisation	__	__	4238	193	316.333	_	3.7	E, D	0	_	_	__
YML065w	ORC1	914	P2.218.f2.1	1 / 2	conserved	lethal	YPD	__	__	__	no partner	__	__	transcription	cell cycle_dna processing	cell fate	subcellular localisation	__	5840	559	782.333	_	4.7	_	0, 1	AAA	pfam00004	__
YML075c	HMG1	1054	P2.215.f2.1	2 / 2	conserved	viable	__	__	__	__	partner	M	__	metabolism	subcellular localisation	__	__	__	1439	3	176.333	_	5.6	_	2	_	_	__
YML103c	NUP188	1655	singleton	__	conserved	viable	__	__	__	__	partner	T	__	cellular transport and transport mechanisms	subcellular localisation	__	__	__	2423	688	794.667	_	9.2	_	0	_	_	__
YML117w	_	1134	P2.51.f2.1	1 / 2	asco	viable	__	__	__	__	partner	__	__	unclassified	__	__	__	__	1330	339	562.333	_	6.8	N, S	0, 2	_	_	__
YML120c	NDI1	513	P3.69.f3.1	1 / 3	conserved	viable	__	__	Stevenson	YMR145C	no partner	__	__	energy	control of cellular organization	__	__	__	589	331	513 (end)	_	10.	_	1	Ndh	COG1252	__
YML123c	PHO84	587	P2.214.f2.1	1 / 2	conserved	viable	__	__	__	__	partner	T	__	cellular transport and transport mechanisms	metabolism regulation of/interaction with cellular environment	transport facilitation	regulation of/interaction with cellular environment	subcellular localisation	5841	439	587 (end)	_	6.3	_	1, 2	sugar_tr	pfam00083	__
YML128c	MSC1	513	singleton	__	asco	viable	Akada	262-513	__	__	no partner	__	__	cell cycle_dna processing	__	__	__	__	147F8	230	453.333	_	9.6	_	0	_	_	cloned (not toxic)
YMR001c	CDC5	705	P108.1.f16.1	2 / 19	conserved	lethal	YPD	__	Akada	YKL166c, YJL164C, YPL203W	partner	__	PK	cell cycle_dna processing	subcellular localisation	__	__	__	408	90	463.333	_	8.8	_	1	S_TKc	smart00220	__
YMR011w	HXT2	541	P33.1.f24.1	1 / 25	conserved	viable	__	__	__	__	no partner	T	__	cellular transport and transport mechanisms	metabolism	transport facilitation	subcellular localisation	__	141	207	380.333	_	8.8	_	3	sugar_tr	pfam00083	__
YMR031c	_	843	P2.209.f2.1	1 / 2	conserved	viable	__	__	__	__	__	__	__	unclassified	__	__	__	__	4257	261	401	_	6.9	_	0	_	_	__
YMR047c	NUP116	1113	P3.72.f3.1	1 / 3	conserved	lethal-viable	YPD	__	__	__	partner	T	__	cellular transport and transport mechanisms	transcription	subcellular localisation	__	__	423	192	432	_	12.	_	1, 1	LFG, GLFG motifs	_	__
YMR056c	AAC1	309	P33.2.f4.2	2 / 8	conserved	viable	__	__	Stevenson	YBL030C	partner	T	__	cellular transport and transport mechanisms	metabolism	transport facilitation	subcellular localisation	__	136	50	309 (end)	_	10.	_	2, 1	mito_carr (3 dom.)	pfam00153	__
YMR065w	KAR5	504	singleton	__	conserved	viable	__	__	__	__	partner	__	__	cell fate	subcellular localisation	__	__	__	1423	366	504 (end)	_	10.	_	0, 1	Tht1	pfam04163	__
YMR110c	_	532	P9.1.f7.1	1 / 9	conserved	viable	__	__	__	__	no partner	__	__	classif. Not yet clear-cut(oxidoreductase)	__	__	__	__	129	319	532 (end)	_	5.6	_	0, 1	aldedh	pfam00171	__
YMR122c	_	124	singleton	__	orphan	viable	__	__	__	__	__	__	__	unclassified	__	__	__	__	2038	-14.3333	92.3333	_	10.	_	0	_	_	__
YMR124w	_	943	singleton	__	asco	viable	__	__	__	__	partner	__	__	unclassified	__	__	__	__	1491	768	908	_	4.3	_	0	_	_	__
YMR155w	_	547	singleton	__	conserved	viable	__	__	__	__	no partner	T	__	unclassified	__	__	__	__	425	302	542	_	9.8	_	4, 2	_	_	__
YMR162c	DNF3	1656	P16.2.f5.1	3 / 5	conserved	viable	__	__	__	__	__	T	__	transport facilitation	__	__	__	__	476	163	303	_	5.0	_	1, 1	MgtA	COG0474	__
YMR165c	SMP2	862	singleton	__	conserved	viable	__	__	__	__	no partner	__	__	cell fate	control of cellular organization	energy	__	__	611	620	862 (end)	_	4.2	_	0	_	_	__
YMR181c	_	154	singleton	__	asco	viable	__	__	__	__	partner	__	__	unclassified	__	__	__	__	133D7	-2.33333	154 (end)	entire	4.7	_	0	_	_	__
YMR190c	SGS1	1447	P28.1.f22.1	3 / 28	conserved	viable	__	__	Espinet, Stevenson	YDL084W, YNL112W	partner	__	__	cell cycle_dna processing	cell fate	__	__	__	403	438	744.667	_	4.1	D, E	0, 1	DEAD	pfam00270	cloned
YMR202w	ERG2	222	singleton	__	conserved	viable	Stevenson	__	__	__	partner	__	__	metabolism	subcellular localisation		__	__	5822	-4.33333	222 (end)	entire	5.8	_	4	ERG2_Sigma1R	pfam04622	__
YMR221c	_	504	singleton	__	conserved	viable	__	__	__	__	no partner	T	__	unclassified	__	__	__	__	368	151	424.333	_	5.6	_	6, 1	_	_	__
YMR229c	RRP5	1729	P2.264.f2.1	1 / 2	conserved	lethal	__	__	__	__	partner	__	__	transcription	subcellular localisation	__	__	__	1442	1344	1617.33	_	4.3	_	0	_	_	__
YMR247c	_	1562	singleton	__	conserved	viable	__	__	__	__	no partner	__	__	unclassified	__	__	__	__	4011	105	295	_	9.4	_	0, 1	COG5219	COG5219	__
YMR270c	RRN9	365	singleton	__	asco	lethal-viable	__	__	__	__	no partner	__	__	transcription	subcellular localisation	__	__	__	4017	90	313.333	_	5.0	_	0	_	_	__
YMR275c	BUL1	976	P4.5.f4.1	1 / 4	asco	viable	__	__	__	__	no partner	__	__	protein fate (folding, modif, destination)	__	__	__	__	5817	458	758	_	8.9	_	0, 1	Bul1_N, Bul1_C,	pfam04425, pfam04426	__
YMR288w	HSH155	971	singleton	__	conserved	lethal	__	__	__	__	partner	__	__	transcription	__	__	__	__	1216	384	690.667	_	8.9	_	0, 2	HSH155	COG5181	__
YMR302c	PRP12	850	singleton	__	conserved	viable	__	__	__	__	partner	__	__	transcription	subcellular localisation	__	__	__	5849	195	418.333	_	9.7	_	1, 1	rrm (1 motif)	pfam00076	__
YMR317w	_	1140	singleton	__	conserved	viable	__	__	__	__	partner	__	__	control of cellular organization	__	__	__	__	84D6	313	453	_	3.7	S	0, 4	_	_	__
YNL003c	PET8	284	P33.2.f4.1	4 / 10	conserved	viable	__	__	Stevenson	YER053C	no partner	T	__	cellular transport and transport mechanisms	transport facilitation	__	__	__	97F7	146	252.667	_	10.	_	2	mito_carr (2 dom.)	pfam00153	cloned
YNL027w	CRZ1	678	P11.3.f2.3	2 / 2	conserved	viable	__	__	__	__	partner	__	__	transcription	cell rescue, defense and virulence	regulation of/interaction with cellular environment	__	__	1449	343	583	_	8.9	H, N	0	COG5048 (C2H2-Znf)	COG5048	__
YNL033w	_	284	P3.6.f2.1	1 / 3	asco	viable	__	__	__	__	__	__	__	unclassified	__	__	__	__	130F9	39	262.333	_	6.3	_	1, 1	_	_	cloned
YNL058c	_	316	singleton	__	asco	viable	__	__	__	__	no partner	__	__	unclassified	__	__	__	__	417	72	162	_	5.5	_	1	_	_	__
YNL059c	ARP5	755	P8.3.f5.1	2 / 8	conserved	viable	__	__	Stevenson	YHR129C	__	__	__	subcellular localisation	__	__	__	__	4100	535	755 (end)	_	4.6	_	0	ACTIN	smart00268	__
YNL076w	MKS1	584	singleton	__	asco	viable	Stevenson	__	__	__	partner	__	__	transcription	metabolism	control of cellular organization	__	__	2055	33	523	_	9.9	S, charges	1	_	_	__
YNL115c	_	644	singleton	__	asco	viable	__	__	__	__	__	T	__	unclassified	__	__	__	__	4039	185	408.333	_	5.1	_	2	abhydrolase (N-ter)	pfam00561	__
YNL136w	_	425	singleton	__	asco	viable	__	__	__	__	no partner	__	__	unclassified	__	__	__	__	4353	343	425 (end)	_	11.	D, K	0	_	_	__
YNL137c	NAM9	486	singleton	__	conserved	lethal-viable	__	__	__	__	partner	__	__	protein synthesis	control of cellular organization	__	__	__	1715	288	486 (end)	_	9.9	_	0	_	_	__
YNL172w	APC1	1748	singleton	__	conserved	lethal	__	__	__	__	partner	__	__	protein fate (folding, modif, destination)	cell cycle_dna processing	subcellular localisation	__	__	4358	891	1081	_	9.8	_	1	_	_	__
YNL188w	KAR1	433	singleton	__	orphan	lethal	Liu	__	__	__	partner	__	__	cell cycle_dna processing	cell fate	subcellular localisation	__	__	4241	271	411	_	9.4	_	1	_	_	__
YNL199c	GCR2	534	singleton	__	asco	viable	__	__	__	__	partner	__	__	transcription	metabolism	subcellular localisation	__	__	1467	79	534 (end)	_	9.8	N, S	0	_	_	__
YNL199c	GCR2	534	singleton	__	asco	viable	__	__	__	__	partner	__	__	transcription	metabolism	subcellular localisation	__	__	2E4	478	534 (end)	_	8.5	_	0	_	_	__
YNL215w	IES2	320	singleton	__	asco	viable	__	__	__	__	no partner	__	__	unclassified	__	__	__	__	432	24	320 (end)	_	4.4	E	0	PAPA-1	pfam04795	__
YNL216w	RAP1	827	singleton	__	asco	lethal	YPD	361_610	__	__	partner	__	__	protein synthesis	transcription	cell cycle_dna processing	metabolism	control of cellular organization	5733	359	772.333	_	6.3	_	0, 3	myb_DNA-binding	pfam00249	__
YNL219c	ALG9	555	singleton	__	conserved	viable	__	__	__	__	partner	M	__	metabolism	control of cellular organization	__	__	__	4210	176	399.333	_	9.5	_	4, 1	PMP	pfam03901	__
YNL237w	YTP1	459	singleton	__	asco	viable	__	__	__	__	no partner	T	__	energy	__	__	__	__	1415	340	459 (end)	_	4.1	_	2	_	_	__
YNL243w	SLA2	968	singleton	__	conserved	viable	YPD	__	__	__	partner	__	__	protein fate (folding, modif, destination)	metabolism	cell fate	cellular transport and transport mechanisms	control of cellular organization	4244	354	494	_	5.3	Q	0, 2	_	_	__
YNL243w	SLA2	968	singleton	__	conserved	viable	YPD	__	__	__	partner	__	__	protein fate (folding, modif, destination)	metabolism	cell fate	cellular transport and transport mechanisms	control of cellular organization	2056	773	968 (end)	_	5.5	_	0, 2	I_LWEQ	pfam01608	__
YNL246w	_	264	singleton	__	conserved	viable	__	__	__	__	no partner	__	__	cell cycle_dna processing	__	__	__	__	618	7 (to 9, then intron)	264 (end)	_	4.4	__	0	_	_	__
YNL275w	_	576	singleton	__	conserved	viable	__	__	__	__	__	T	__	classif. Not yet clear-cut(transporter putative)	__	__	__	__	437	87	210.333	_	5.5	_	3, 1	_	_	__
YNL305c	_	297	singleton	__	conserved	viable	__	__	__	__	__	T	__	unclassified	__	__	__	__	5845	65	297 (end)	_	4.4	_	5, 1	COG0670 (Integral membrane protein)	COG0670	__
YNL317w	PFS2	465	singleton	__	conserved	lethal	__	__	__	__	partner	__	__	transcription	__	__	__	__	75	18	458	_	8.4	_	0	WD40	cd00200	__
YNL336w	COS1	381	P26.1.f13.1	3 / 17	asco	viable	__	__	Stevenson, Ouspenski	YFL062W	__	M	__	unclassified	__	__	__	__	1342	223	381 (end)	_	8.7	_	2	DUP	pfam00674	__
YNR001c	CIT1	479	P3.8.f3.1	1 / 3	conserved	viable	YPD	353-367	__	__	no partner	__	__	metabolism	energy	control of cellular organization	__	__	4335	158	264.667	_	6.6	_	1	citrate_synt	pfam00285	__
YNR008w	LRO1	661	singleton	__	conserved	viable	__	__	__	__	no partner	__	__	metabolism	__	__	__	__	5727	37	377	_	7.2	_	2, 2	LACT	pfam02450	__
YNR021w	_	404	singleton	__	asco	viable	__	__	__	__	__	__	__	unclassified	__	__	__	__	1418	148	404 (end)	_	9.9	N, R, charges	0	_	_	__
YNR044w	AGA1	725	singleton	__	orphan	viable	__	__	__	__	no partner	__	__	cell fate	subcellular localisation	__	__	__	1428	443	549.667	_	4.6	E, K, charges	1, 1	_	_	__
YNR055c	HOL1	586	P12.2.f8.1	4 / 9	conserved	viable	__	__	__	__	partner	T	__	transport facilitation	cell rescue, defense and virulence	__	__	__	572C	1	147.667	_	5.5	_	3	_	_	__
YOL008w	_	207	singleton	__	conserved	viable	__	__	__	__	no partner	__	__	unclassified	__	__	__	__	206	44	207 (end)	_	9.8	_	0	ARPF	pfam03654	__
YOL019w	TOS7	551	P3.47.f2.1	1 / 3	conserved	viable	__	__	__	__	__	T	__	unclassified	__	__	__	__	105A5	33	173	_	4.4	_	3	_	_	__
YOL020w	TAT2	592	P23.1.f18.1	5 / 18	conserved	viable	__	__	__	__	no partner	T	__	cellular transport and transport mechanisms	metabolism	transport facilitation	subcellular localisation	__	119H2	406	592 (end)	_	8.7	_	4	aa_permeases	pfam00324	__
YOL041c	NOP12	459	singleton	__	conserved	viable	__	__	__	__	partner	__	__	unclassified	__	__	__	__	131C9	168	441.333	_	10.	_	0	rrm (1 motif)	pfam00076	__
YOL041c	NOP12	459	singleton	__	conserved	viable	__	__	__	__	partner	__	__	unclassified	__	__	__	__	1454	196	459 (end)	_	10.	_	0	rrm (1 motif)	pfam00076	__
YOL081w	IRA2	3079	P2.138.f2.1	1 / 2	conserved	viable	__	__	__	__	no partner	M	__	metabolism	subcellular localisation	__	__	__	72	2526	3079 (end)	_	6.8	_	1, 2	_	_	__
YOL081w	IRA2	3079	P2.138.f2.1	1 / 2	conserved	viable	__	__	__	__	no partner	M	__	metabolism	subcellular localisation	__	__	__	202	2615	2821.67	_	8.6	_	0, 1	_	_	__
YOL086c	ADH1	348	P12.3.f5.1	1 / 6	conserved	viable	__	__	__	__	partner	__	__	metabolism	energy	subcellular localisation	__	__	1429	-31.3333	348 (end)	entire	6.6	_	0	ADH_zinc_N	pfam00107	__
YOL088c	MPD2	277	singleton	__	conserved	viable	__	__	__	__	no partner	__	__	protein fate (folding, modif, destination)	subcellular localisation	__	__	__	1318	26	232.667	_	6.3	_	0	thiored	pfam00085	__
YOL092w	_	308	P3.44.f3.1	1 / 3	conserved	viable	__	__	__	__	__	T	__	unclassified	__	__	__	__	595	136	308 (end)	_	5.1	_	4	PQ-loop	pfam04193	__
YOL095c	HMI1	706	P2.136.f2.1	2 / 2	conserved	viable	__	__	__	__	partner	__	__	cell cycle_dna processing	__	__	__	__	1420	539	706 (end)	_	10.	_	0, 1	UvrD (C-ter)	COG0210	__
YOL108c	INO4	151	singleton	__	asco	viable	__	__	__	__	partner	__	__	transcription	metabolism	subcellular localisation	__	__	142	44	151 (end)	_	6.5	_	0	_	_	__
YOL113w	SKM1	655	P108.1.f6.1	2 / 6	conserved	viable	YPD	C-ter	__	__	partner	__	PK	cell fate	__	__	__	__	576	6	229.333	_	8.9	_	0	PH, PBD	pfam00169	__
YOL122c	SMF1	575	P3.43.f3.1	1 / 3	conserved	viable	__	__	__	__	no partner	T	__	cellular transport and transport mechanisms	protein fate (folding, modif, destination)	transport facilitation	regulation of/interaction with cellular environment	subcellular localisation	4366	71	361	_	6.8	_	6, 2	Nramp	pfam01566	__
YOL123w	HRP1	534	P15.1.f2.2	2 / 4	conserved	lethal	__	__	__	__	partner	__	__	transcription	subcellular localisation	__	__	__	4126	86	292.667	_	7.4	_	0	rrm (2 motifs)	pfam00076	__
YOL141w	PPM2	695	P2.129.f2.1	1 / 2	conserved	viable	__	__	__	__	__	__	__	protein fate (folding, modif, destination)	__	__	__	__	4336	592	695 (end)	_	10.	_	1	_	_	__
YOL148c	SPT20	604	singleton	__	asco	viable	__	__	__	__	partner	__	__	transcription	subcellular localisation	__	__	__	571	210	550	_	10.	N, K, Q	1	_	_	__
YOR011w	AUS1	1394	P10.1.f10.1	6 / 10	conserved	viable	__	__	__	__	no partner	T	__	transport facilitation	__	__	__	__	4031	666	1056	_	6.5	_	2, 1	CcmA	COG1131	__
YOR028c	CIN5	295	P2.122.f2.1	1 / 2	asco	viable	__	__	__	__	partner	__	__	transcription	cell cycle_dna processing	subcellular localisation	__	__	2417	112	295 (end)	_	10.	_	0, 1	bZIP	pfam00170	__
YOR030w	DFG16	619	singleton	__	conserved	viable	__	__	__	__	partner	T	__	cell fate	control of cellular organization	__	__	__	1479	117	323.667	_	7.7	_	3, 1	_	_	__
YOR036w	PEP12	288	P2.143.f2.1	1 / 2	conserved	viable	__	__	__	__	partner	__	__	cellular transport and transport mechanisms	protein fate (folding, modif, destination)	subcellular localisation	__	__	1324	136	288 (end)	_	4.5	_	0	t_SNARE	COG5325	__
YOR079c	ATX2	313	singleton	__	asco	viable	__	__	__	__	no partner	T	__	cell rescue, defense and virulence	regulation of/interaction with cellular environment	subcellular localisation	__	__	4230	136	276	_	5.0	_	4	Zip	pfam02535	__
YOR113w	AZF1	914	P11.3.f2.3	2 / 2	conserved	viable	__	__	__	__	partner	__	__	transcription	subcellular localisation	__	__	__	533	560	914 (end)	_	9.5	_	0, 1	COG5048 (C2H2-Znf)	COG5048	__
YOR123c	LEO1	464	singleton	__	conserved	viable	__	__	__	__	partner	__	__	protein fate (folding, modif, destination)	transcription?	__	__	__	1338	337	464 (end)	_	3.9	D, E	0	_	_	__
YOR127w	RGA1	1007	P2.109.f2.1	1 / 2	conserved	viable	Ramer	__	__	__	partner	__	__	cell fate	control of cellular organization	__	__	__	1445	650	1007 (end)	_	6.1	_	0	RhoGAP	cd00159	__
YOR153w	PDR5	1511	P10.1.f10.1	6 / 10	conserved	viable	YPD	__	__	__	partner	T	__	metabolism	transport facilitation	cell rescue, defense and virulence	regulation of/interaction with cellular environment	subcellular localisation	4343	1353	1511 (end)	_	8.0	_	3	COG0842 (ABC-type transporter perm. Comp.)	COG0842	__
YOR160w	MTR10	972	singleton	__	conserved	lethal-viable	__	__	__	__	partner	T	__	cellular transport and transport mechanisms	transcription	subcellular localisation	__	__	1478	768	972 (end)	_	4.6	_	2	_	_	__
YOR162c	YRR1	810	P4.41.f4.1	1 / 4	conserved	viable	__	__	__	__	partner	__	__	transcription	subcellular localisation	__	__	__	2062	9	132.333	_	9.7	R, S	0, 1	GAL4	smart00066	__
YOR166c	_	458	singleton	__	asco	viable	__	__	__	__	__	__	__	unclassified	__	__	__	__	104B7	64	337.333	_	4.3	_	0	PINc	smart00670	cloned
YOR178c	GAC1	793	P2.100.f2.1	1 / 2	asco	viable	__	__	__	__	partner	__	__	metabolism	energy	subcellular localisation	__	__	137	536	793 (end)	_	4.1	N, S	0, 1	_	_	__
YOR181w	LAS17	633	singleton	__	conserved	lethal-viable	__	__	__	__	partner	__	__	cell cycle_dna processing	protein fate (folding, modif, destination)	cell fate	control of cellular organization	__	4135	499	633 (end)	_	5.0	P	0	_	_	__
YOR188w	MSB1	1137	singleton	__	conserved	viable	__	__	__	__	partner	__	__	cell fate	control of cellular organization	__	__	__	4330	628	768	_	4.2	_	0	_	_	__
YOR206w	NOC2	710	singleton	__	conserved	lethal	__	__	__	__	partner	__	__	cellular transport and transport mechanisms (nuclear)	control of cellular organization	__	__	__	5728	141	581	_	9.6	_	1	UPF0120	pfam03715	__
YOR208w	PTP2	750	P2.96.f2.1	1 / 2	conserved	viable	__	__	__	__	partner	__	__	cell cycle_dna processing	cell fate regulation of/interaction with cellular environment	cell rescue, defense and virulence	__	subcellular localisation	126D9	179	369	_	10.	_	0	PTP2	COG5599	__
YOR211c	MGM1	902	P3.32.f3.1	3 / 3	conserved	viable	__	__	__	__	partner	__	__	subcellular localisation	__	__	__	__	4235	34	307.333	_	5.0	_	1	dynamin (central)	KOG0446	__
YOR244w	ESA1	445	P3.31.f3.1	1 / 3	conserved	lethal	__	__	__	__	partner	__	__	cell cycle_dna processing	protein fate (folding, modif, destination)	__	__	__	2060	114	445 (end)	_	7.9	_	0	MOZ_SAS	pfam01853	__
YOR273c	TPO4	659	P12.2.f8.1	4 / 9	conserved	viable	__	__	__	__	no partner	T	__	transport facilitation	cell rescue, defense and virulence	__	__	__	5721	288	461.333	_	9.6	_	4	_	_	__
YOR290c	SNF2	1703	P17.1.f16.1	4 / 17	conserved	viable	__	__	Stevenson, Ouspenski	YAL019W	partner	__	__	transcription	metabolism	cell fate	subcellular localisation	__	4112	1443	1703 (end)	_	9.0	_	0	bromodomain	pfam00439	__
YOR326w	MYO2	1574	P37.1.f5.1	3 / 5	conserved	lethal	Stevenson	__	__	__	partner	__	__	cellular transport and transport mechanisms	cell fate	control of cellular organization	__	__	3A3	771	1077.67	_	10.	_	0, 1	Myosin heavy chain	COG5022	__
YOR330c	MIP1	1280	singleton	__	conserved	viable	__	__	__	__	no partner	__	__	cell cycle_dna processing	subcellular localisation	__	__	__	2042	1108	1280 (end)	_	10.	_	0	PolA	COG0749	__
YOR335c	ALA1	958	singleton	__	conserved	lethal	__	__	__	__	no partner	__	__	protein synthesis	subcellular localisation	__	__	__	4338	909	958 (end)	_	9.9	_	0	_	_	__
YOR344c	TYE7	291	singleton	__	asco	viable	__	__	__	__	partner	__	__	transcription	metabolism	subcellular localisation	__	__	1422	135	291 (end)	_	9.3	_	0	HLH	pfam00010	__
YOR349w	CIN1	1014	singleton	__	conserved	viable	YPD	__	__	__	partner	__	__	cell cycle_dna processing	subcellular localisation	__	__	__	70H5	867	1014 (end)	_	9.6	_	0, 1	CIN1	COG5234	__
YOR359w	VTS1	523	singleton	__	conserved	viable	__	__	__	__	partner	__	__	unclassified	__	__	__	__	1463	57	330.333	_	6.8	Q	2	_	_	__
YOR361c	PRT1	763	singleton	__	conserved	lethal	__	__	__	__	partner	__	__	protein synthesis	cell cycle_dna processing	cell fate	subcellular localisation	__	2438	15	321.667	_	5.4	_	1	rrm (1 motif)	pfam00076	__
YPL020c	ULP1	621	singleton	__	conserved	lethal	Stevenson	__	__	__	partner	__	__	protein fate (folding, modif, destination)	__	__	__	__	1325	282	522	_	9.8	_	0	Peptidase_C48	pfam02902	__
YPL043w	NOP4	685	P15.1.f2.4	1 / 2	conserved	lethal	__	__	__	__	partner	__	__	transcription	subcellular localisation	__	__	__	456	4	294	_	5.9	_	0	rrm (3 motifs)	pfam00076	cloned
YPL043w	NOP4	685	P15.1.f2.4	1 / 2	conserved	lethal	__	__	__	__	partner	__	__	transcription	subcellular localisation	__	__	__	31C3	579	685 (end)	_	10.	D,E,K	0	_	_	cloned
YPL054w	LEE1	301	singleton	__	conserved	viable	__	__	__	__	__	__	__	unclassified	__	__	__	__	4250	76	216	_	8.5	_	0	ZnF_C3H1 (2 domains)	smart00356	__
YPL058c	PDR12	1511	P10.1.f10.1	6 / 10	conserved	viable	__	__	__	__	__	T	__	transport facilitation	__	__	__	__	4371	538	761.333	_	7.1	_	4, 1	COG0842 (ABC-type transporter perm. Comp.)	COG0842	__
YPL066w	_	479	singleton	__	conserved	viable	__	__	__	__	partner	__	__	unclassified	__	__	__	__	4139	256	346	_	10.	_	0	_	_	__
YPL124w	NIP29	253	singleton	__	orphan	lethal	__	__	__	__	partner	__	__	cellular transport and transport mechanisms	control of cellular organization	__	__	__	2419	1	253 (end)	entire	10.	_	0	_	_	__
YPL126w	NAN1	896	singleton	__	conserved	lethal	__	__	__	__	partner	__	__	cell cycle_dna processing	subcellular localisation	__	__	__	4345	525	671.667	_	7.1	_	0	_	_	__
YPL128c	TBF1	562	singleton	__	asco	lethal	__	__	__	__	partner	__	__	subcellular localisation	__	__	__	__	244	367	473.667	_	10.	_	0	_	_	__
YPL129w	TAF14	244	P2.59.f2.1	1 / 2	conserved	viable	Ouspenski	__	__	__	partner	__	__	transcription	metabolism	cell cycle_dna processing	cell fate	subcellular localisation	1427	69	244 (end)	_	4.5	_	0	TFG3	COG5033	__
YPL137c	_	1276	P3.16.f3.1	1 / 3	asco	viable	Stevenson	__	__	__	no partner	__	__	unclassified	__	__	__	__	5827	59	182.333	_	10.	S	0	_	_	__
YPL160w	CDC60	1090	singleton	__	conserved	lethal	__	__	__	__	no partner	__	__	protein synthesis	subcellular localisation	__	__	__	41	-1.33333	155.333	_	5.9	_	1, 1	LeuS	COG0495	__
YPL169c	MEX67	599	singleton	__	conserved	lethal	__	__	__	__	partner	T	__	transcription	subcellular localisation	__	__	__	1411	255	528.333	_	8.6	_	1	TAP_C	pfam03943	__
YPL172c	COX10	462	singleton	__	conserved	viable	__	__	__	__	no partner	M	__	metabolism	protein fate (folding, modif, destination)	subcellular localisation	__	__	5968	176	316	_	9.4	_	3	UbiA	pfam01040	__
YPL190c	NAB3	802	singleton	__	conserved	lethal	__	__	__	__	partner	__	__	transcription	subcellular localisation	__	__	__	4223	488	794.667	_	8.9	Q	0	_	_	__
YPL210c	SRP72	646	singleton	__	conserved	lethal-viable	__	__	__	__	partner	__	__	protein fate (folding, modif, destination)	subcellular localisation	__	__	__	5982	405	646 (end)	_	10.	K, D, charges	0	_	_	__
YPL224c	MMT2	449	P2.42.f2.1	1 / 2	conserved	viable	__	__	__	__	no partner	T	__	cellular transport and transport mechanisms	transport facilitation	regulation of/interaction with cellular environment	subcellular localisation	__	384	45	185	_	9.4	_	1, 1	Cation_efflux	pfam01545	__
YPL226w	NEW1	1196	P6.7.f5.1	1 / 6	conserved	viable	YPD	__	__	__	partner	__	__	protein synthesis	transport facilitation	__	__	__	4025	752	1042	_	8.5	_	0, 1	ABC_ATPase	cd00267	__
YPL242c	IQG1	1495	singleton	__	conserved	lethal-viable	YPD	__	__	__	partner	__	__	cell cycle_dna processing	cell fate	subcellular localisation	__	__	4220	501	624.333	_	10.	_	0	IQG1	COG5261	__
YPL247c	_	523	singleton	__	conserved	viable	__	__	__	__	no partner	__	__	unclassified	__	__	__	__	87C4	125	465	_	4.8	_	0, 1	WD40	cd00200	__
YPL255w	BBP1	385	singleton	__	conserved	lethal	YPD	__	__	__	partner	__	__	cell cycle_dna processing	cell fate	subcellular localisation	__	__	67	116	339.333	_	5.7	_	0	SbcC	COG0419	__
YPL270w	MDL2	820	P11.1.f10.1	3 / 11	conserved	viable	__	__	__	__	partner	T	__	transport facilitation	__	__	__	__	1812	4	210.667	_	10.	_	2	_	_	__
YPL274w	SAM3	587	P23.1.f18.1	5 / 18	conserved	viable	__	__	__	__	__	T	__	transport facilitation	metabolism	__	__	__	457	334	587 (end)	_	8.0	_	5	aa_permeases	pfam00324	__
YPR020w	ATP20	115	singleton	__	conserved	viable	__	__	__	__	partner	__	__	energy	subcellular localisation	__	__	__	2412	-8.33333	115 (end)	entire	10.	_	0, 1	ATP-synt_G	pfam04718	__
YPR021c	_	902	P33.2.f7.1	3 / 11	conserved	viable	__	__	__	__	__	T	__	cellular transport and transport mechanisms	metabolism	transport facilitation	__	__	121	478	902 (end)	_	9.5	_	2, 1	mito_carr (3 dom.)	pfam00153	__
YPR021c	_	902	P33.2.f7.1	3 / 11	conserved	viable	__	__	__	__	__	T	__	cellular transport and transport mechanisms	metabolism	transport facilitation	__	__	4022	612	758.667	_	10.	_	1, 1	mito_carr (2 dom.)	pfam00153	__
YPR029c	APL4	832	P3.123.f2.1	1 / 3	conserved	viable	__	__	__	__	partner	__	__	cellular transport and transport mechanisms	protein fate (folding, modif, destination)	__	__	__	5832	112	402	_	4.8	_	2	Adaptin_N	pfam01602	__
YPR042c	PUF2	1075	P5.21.f2.1	1 / 5	asco	viable	__	__	__	__	__	__	__	classif. Not yet clear-cut(unknown)	__	__	__	__	5848	563	803	_	7.9	_	1, 1	COG5099 (PUF)	COG5099	__
YPR081c	_	618	P2.18.f2.1	1 / 2	conserved	__	__	__	__	__	__	__	__	protein synthesis	__	__	__	__	2015	444	567.333	_	9.1	_	0, 1	HGTP_anticodon	pfam03129	__
YPR083w	_	579	singleton	__	asco	viable	__	__	__	__	no partner	__	__	unclassified	__	__	__	__	2410	85	391.667	_	4.6	_	0	_	_	__
YPR105c	COD1	861	singleton	__	conserved	lethal	__	__	__	__	partner	__	__	cellular transport and transport mechanisms	__	__	__	__	4340	661	861 (end)	_	5.0	_	0	_	_	__
YPR115w	_	1083	P4.32.f4.1	3 / 4	asco	viable	__	__	__	__	partner	__	__	transcription	__	__	__	__	4125	202	408.667	_	8.8	_	0	_	_	__
YPR117w	_	2489	P2.14.f2.1	2 / 2	conserved	viable	__	__	__	__	__	__	__	unclassified	__	__	__	__	468	801	907.667	_	7.0	_	0	_	_	__
YPR157w	_	467	P2.6.f2.1	1 / 2	conserved	viable	__	__	__	__	no partner	__	__	unclassified	__	__	__	__	2429	199	467 (end)	_	9.6	_	0, 1	_	_	__
YPR174c	_	221	singleton	__	asco	viable	__	__	__	__	partner	__	__	unclassified	__	__	__	__	4324	89	221 (end)	_	9.8	_	0	_	_	__
YPR178w	PRP4	465	P29.1.f7.1	2 / 11	conserved	lethal	__	__	__	__	partner	__	__	transcription	protein fate (folding, modif, destination)	subcellular localisation	__	__	4364	202	465 (end)	_	6.7	_	0	WD40	cd00200	__
YPR194c	OPT2	877	P2.1.f2.1	2 / 2	conserved	viable	__	__	__	__	no partner	T	__	transport facilitation	__	__	__	__	1336	170	343.333	_	10.	_	3, 2	OPT	pfam03169	__
Table S3. Description of the peptides encoded by the 493 in-frame toxic fragments, and of their cognate proteins. This table compiles data extracted from bibliography, databases and this work. Columns 1 to 19 concern selected proteins, columns 20 to 29 concern toxic peptides. Columns 1, 2 and 3 indicate ORF name, the most recently used corresponding gene name, and corresponding protein size, resp…
