# Supplementary material for: Large-scale exploration of growth inhibition caused by overexpression of genomic fragments in Saccharomyces cerevisiae
Source: Genome Biol. 2004 Aug 31;5(9):R72. doi: 10.1186/gb-2004-5-9-r72 (PMC522879; doi:10.1186/gb-2004-5-9-r72)
Supplement: Additional data file 4 — The content of the 57 groups of peptide inserts sharing similarities [file gb-2004-5-9-r72-s4.xls]

## Sheet: Feuil1
Table S4 Groups of inserts sharing similarities
group #	nature of the conserved domain if present	clone #	predicted TMS in insert	domains or COGs in toxic insert	% of domain length aligned with insert	ORF name	gene name	paralogous gene family	Notes	rank number
A - Inserts containing transporter-specific domains and/or Transmembrane Spans (TMS)										1
1_49	none, TMS only	4372	1, 3	_	_	YGR089w	_	singleton		2
1_49		1424	3, 1	_	_	YGR089w	_	singleton		3
2_14	none, TMS only	1340	3, 1	UhpC (COG2271) 448	41% (central)	YIL166c	_	P10.2.f5.1		4
2_14		5718	2, 3	_	_	YAL067c	SEO1	P10.2.f5.1		5
3_17	none, TMS only	5710	5	_	_	YLL028w	TPO1	P12.2.f8.1		6
3_17		5721	4	_	_	YOR273c	TPO4	P12.2.f8.1		7
3_17		413C	6, 1	_	_	YBR043c	_	P12.2.f8.1		8
4_16	none, TMS only	2421	3	_	_	YIL121w	_	P12.2.f3.1		9
4_16		572C	3	_	_	YNR055c	HOL1	P12.2.f8.1		10
4_16		5824	7, 1	sugar_tr (pfam00083) 447	42% (N-ter)	YIL120w	QDR1	P12.2.f3.1		11
5_31	Sugar transporter	5841	1, 2	sugar_tr (pfam00083) 447	22% (C-ter)	YML123c	PHO84	P2.214.f2.1		12
5_31		474	5	sugar_tr (pfam00083) 447	34% (C-ter)	YBR241c	_	P33.1.f2.1		13
5_31		141	3	sugar_tr (pfam00083) 447	46% (central)	YMR011w	HXT2	P33.1.f24.1		14
6_22	amino-acid transporters	5927	8, 1	PotE (COG0531) 466	79% (central)	YKL174c	_	P23.1.f3.1		15
6_22	and permeases	427	5	PotE (COG0531) 466	33% (central)	YDL210w	UGA4	P23.1.f3.1		16
6_22		5829	4, 1	PotE (COG0531) 466	39% (C-ter))	YDL210w	UGA4	P23.1.f3.1		17
7_21	amino-acid	4311	5	aa_permeases (pfam00324) 456	43% (N-ter + central)	YKR039w	GAP1	P23.1.f18.1		18
7_21	transporters	4123	5, 1	aa_permeases (pfam00324) 456	48% (N-ter + central)	YDR046c	BAP3	P23.1.f18.1		19
7_21	and permeases	2442	9	aa_permeases (pfam00324) 456	79% (central + C-ter)	YGR191w	HIP1	P23.1.f18.1		20
7_21		457	5	aa_permeases (pfam00324) 456	43% (C-ter)	YPL274w	SAM3	P23.1.f18.1		21
7_21		119H2	4	aa_permeases (pfam00324) 456	27% (C-ter)	YOL020w	TAT2	P23.1.f18.1		22
7_21		69	2	aa_permeases (pfam00324) 456	16% (C-ter)	YKL174c	_	P23.1.f3.1		23
8_4	mitochondrial carriers	242	1	mito_carr (1 repeat) (pfam00153) 96	0.77	YDL119c	_	P33.2.f4.1		24
8_4		171	2	mito_carr (2 repeats) (pfam00153) 96	48%, 97%	YKR052c	MRS4	P33.2.f4.1		25
8_4		80A4	2	mito_carr (2 repeats) (pfam00153) 96	69%, 97%	YKR052c	MRS4	P33.2.f4.1		26
8_4		97F7	2	mito_carr (2 repeats) (pfam00153) 96	40%, 75%	YNL003c	PET8	P33.2.f4.1		27
8_4		4350	2, 1	mito_carr (2 repeats) (pfam00153) 96	69%, 96%	YBR085w	AAC3	P33.2.f4.2		28
8_4		164	1	mito_carr (2 repeats) (pfam00153) 96	80%, 94%	YJR095w	SFC1	P33.2.f7.1		29
8_4		4022	1, 1	mito_carr (2 repeats) (pfam00153) 96	100%, 86%	YPR021c	_	P33.2.f7.1		30
8_4		4224	2, 2	mito_carr (3 repeats) (pfam00153) 96	59%, 87%, 58%	YGR096w	_	P33.2.f4.1		31
8_4		136	2, 1	mito_carr (3 repeats) (pfam00153) 96	58%, 71%, 95%	YMR056c	AAC1	P33.2.f4.2		32
8_4		1489	2	mito_carr (3 repeats) (pfam00153) 96	97%, 98%, 83%	YBR192w	RIM2	P33.2.f7.1		33
8_4		121	2, 1	mito_carr (3 repeats) (pfam00153) 96	97%, 100%, 100%	YPR021c	_	P33.2.f7.1		34
9_27	nucleotide	133E1	2	FUI1 (COG1953) 497	14% (C-ter)	YBR021w	FUR4	P6.4.f6.1		35
9_27	transporters	483	4, 1	FUI1 (COG1953) 497	33% (C-ter)	YLR237w	THI7	P6.4.f6.1		36
9_27		4015	6	FUI1 (COG1953) 497	49% (C-ter)	YLR237w	THI7	P6.4.f6.1		37
10_23	di- and tricarboxylate	1312	8, 1	CitT (COG0471) 461	64% (C-ter)	YCR037c	PHO87	P3.52.f3.1		38
10_23	transporters	1354	4	CitT (COG0471) 461	41% (C-ter)	YJL198w	PHO90	P3.52.f3.1		39
11_19	oligopeptide	367	8, 1	OPT (pfam03169) 650	60% (central)	YJL212c	OPT1	P2.1.f2.1	1	40
11_19	transporters	1336	3, 2	OPT (pfam03169) 650	33% (central)	YPR194c	OPT2	P2.1.f2.1		41
12_13	ATP Binding Cassette	4371	4, 1	COG0842 (COG0842) 286	0.84	YPL058c	PDR12	P10.1.f10.1		42
12_13	(ABC) transporters	4213	2	_	_	YCR011c	ADP1	P10.1.f10.1		43
12_13		4343	3	COG0842 (COG0842) 286	49% (C-ter)	YOR153w	PDR5	P10.1.f10.1		44
12_13		5732	7	CcmA, COG0842 (COG1131, COG0842) (293, 286)	28%, 63% (C-ter, central)	YIL013c	PDR11	P10.1.f10.1		45
12_13		4253	1, 1	CcmA (COG1131) 293	39% (central)	YDR011w	SNQ2	P10.1.f10.1		46
12_13		4031	2, 1	CcmA (COG1131) 293	0.92	YOR011w	AUS1	P10.1.f10.1		47
13_15	ATP Binding Cassette	1812	2	_	_	YPL270w	MDL2	P11.1.f10.1		48
13_15	(ABC) transporters	4357	5, 1	ABC_membrane (pfam00664) 275	1	YLL015w	BPT1	P11.1.f10.1		49
13_15		1355	2	ABC_membrane, ABC_ATPase (pfam00664, cd00267) 275, 217	46%, 21% (C-ter, N-ter)	YLL015w	BPT1	P11.1.f10.1		50
13_15		1625	1	ABC_ATPase (cd00267) 217	40% (C-ter)	YDR135c	YCF1	P11.1.f10.1		51
13_15		4025	0, 1	ABC_ATPase (cd00267) 217	38%, 38% (N-ter, C-ter)	YPL226w	NEW1	P6.7.f5.1		52
14_40	Cation transport	5836	2, 2	MgtA (COG0474) 917	15% (C-ter)	YEL031w	SPF1	P16.2.f2.2		53
14_40	ATPases	2010	4	MgtA (COG0474) 917	4% (C-ter)	YGL006w	PMC1	P16.2.f7.1		54
15_18	Cation transport	4130	1	MgtA (COG0474) 917	22% (N-ter)	YDR093w	DNF2	P16.2.f5.1		55
15_18	ATPases	476	1, 1	MgtA (COG0474) 917	16% (central)	YMR162c	DNF3	P16.2.f5.1		56
15_18		122	1	_	_	YER166w	DNF1	P16.2.f5.1		57
16_24	mRNA export and nucl.	5953	0	FG, GLFG motifs	_	YKL068w	NUP100	P3.72.f3.1	5	58
16_24	protein import	423	1, 1	FG, GLFG motifs	_	YMR047c	NUP116	P3.72.f3.1		59
B - Inserts containing DNA- or RNA-binding domains										60
17_7	RNA Recognition Motif	5849	1, 1	rrm (1 copy) (pfam00076) 70	1	YMR302c	PRP12	singleton		61
17_7		2438	1	rrm (1 copy) (pfam00076) 70	0.83	YOR361c	PRT1	singleton		62
17_7		1454	0	rrm (1 copy) (pfam00076) 70	0.96	YOL041c	NOP12	singleton		63
17_7		131C9	0	rrm (1 copy) (pfam00076) 70	0.96	YOL041c	NOP12	singleton		64
17_7		436C	0	rrm (2 copies) (pfam00076) 70	97%, 100%	YGR159c	NSR1	P15.1.f2.2		65
17_7		4126	0	rrm (2 copies) (pfam00076) 70	97%, 100%	YOL123w	HRP1	P15.1.f2.2		66
17_7		456	0	rrm (3 copies) (pfam00076) 70	100%, 99%, 69%	YPL043w	NOP4	P15.1.f2.4		67
18_12	RNA-binding repeat of	485	0	COG5099 (PUF) (COG5099) 777	19% (C-ter)	YGL178w	MPT5	P5.21.f3.1		68
18_12	the Pumilio Family	5848	1, 1	COG5099 (PUF) (COG5099) 777	36% (central)	YPR042c	PUF2	P5.21.f2.1		69
18_12		5976	0, 1	COG5099 (PUF) (COG5099) 777	26% (central)	YGL178w	MPT5	P5.21.f3.1		70
19_35	DNA or RNA helicases	4028	0	SEC63, DEAD (smart00611, pfam00270) 330, 206	71%, 60% (C-ter, N-ter)	YER172c	BRR2	P5.1.f3.1	6	71
19_35		403	0, 1	DEAD (pfam00270) 206	61% (N-ter)	YMR190c	SGS1	P28.1.f22.1	3	72
20_36	DNA or RNA helicases	4252	0	HELICc (cd00079) 131	27% (C-ter)	YHR169w	DBP8	P28.1.f22.1	4	73
20_36		2436	0	HELICc (cd00079) 131	81% (C-ter)	YDR334w	SWR1	P17.1.f16.1	7	74
21_57	DNA or RNA helicases	1452	0	UvrD (COG0210) 655	38% (central)	YJL092w	HPR5	P2.136.f2.1		75
21_57		1420	0, 1	UvrD (COG0210) 655	16% (C-ter)	YOL095c	HMI1	P2.136.f2.1		76
22_44	RNA-binding domain	424M	0	KH (2 copies) (smart00322) 69	93%, 99%	YBL032w	HEK2	singleton		77
22_44		1311	0	KH (2 copies) (smart00322) 69	93%, 99%	YBL032w	HEK2	singleton		78
23_34	basic-leucine zipper	2417	0, 1	bZIP (pfam00170) 65	1	YOR028c	CIN5	P2.122.f2.1		79
23_34		5957	0	bZIP (pfam00170) 65	86% (N-ter)	YEL009c	GCN4	singleton		80
24_37	myb-like DNA-binding	5733	0, 3	myb_DNA-binding (pfam00249) 47	1	YNL216w	RAP1	singleton		81
24_37	domain	62F2	0, 1	myb_DNA-binding (pfam00249) 47	0.96	YJL176c	SWI3	P2.330.f2.1	8	82
25_11	Zinc-finger	391	0	COG5048 (C2H2-type Zn_finger) 467	19.7% (C-ter)	YDR146c	SWI5	P11.3.f2.1		83
25_11		4140	0	COG5048 (C2H2-type Zn_finger) 467	19.7% (C-ter)	YLR131c	ACE2	P11.3.f2.1		84
25_11		1449	0	COG5048 (C2H2-type Zn_finger) 467	27.8% (C-ter)	YNL027w	CRZ1	P11.3.f2.3		85
25_11		533	0, 1	COG5048 (C2H2-type Zn_finger) 467	46% (C-ter)	YOR113w	AZF1	P11.3.f2.3		86
26_10	GAL4-like Zn2Cys6	2062	0, 1	GAL4 (smart00066) 45	0.91	YOR162c	YRR1	P4.41.f4.1		87
26_10	binuclear cluster	4315	0, 2	GAL4 (smart00066) 45	1	YLR098c	CHA4	P6.13.f2.3		88
27_38	Fungal-specific transcr.	60D2	1, 1	Fungal_trans (pfam04082) 105	0.93	YBL066c	SEF1	P2.228.f2.1		89
27_38	factor domain	521	1	Fungal_trans (pfam04082) 105	47% (C-ter)	YBR150c	TBS1	P5.7.f3.1		90
28_32	C3H1-type Zinc-finger	2428	0	ZnF_C3H1 (2 domains) (smart00356) 27	96%, 100%	YDR151c	CTH1	P2.261.f2.1		91
28_32		4250	0	ZnF_C3H1 (2 domains) (smart00356) 27	100%, 81%	YPL054w	LEE1	singleton		92
29_43	DNA binding domain	238	0	Homeodomain (cd00086) 59	0.95	YCL067c	HMLALPHA2	P3.117.f3.1		93
29_43		4113	0	Homeodomain (cd00086) 59	0.95	YCR039c	MATALPHA2	P3.117.f3.1	9	94
C- Inserts containing domains specific of interactions with peptides, other domains or phospholipids										95
30_5	WD40: tandem repeats	445	0	WD40 (cd00200) 289	63% (C-ter)	YGL003c	CDH1	P29.1.f2.5		96
30_5		2017	0, 1	WD40 (cd00200) 289	87% (N-ter)	YBR198c	TAF5	P29.1.f7.1		97
30_5		4364	0	WD40 (cd00200) 289	87% (C-ter)	YPR178w	PRP4	P29.1.f7.1		98
30_5		4342	0, 1	WD40 (cd00200) 289	24% (central)	YJL069c	UTP18	singleton		99
30_5		1218	0	WD40 (cd00200) 289	82% (central)	YLL011w	SOF1	singleton		100
30_5		4115	0, 1	WD40 (cd00200) 289	55% (C-ter)	YLR196w	PWP1	singleton		101
30_5		75	0	WD40 (cd00200) 289	97% (C-ter)	YNL317w	PFS2	singleton		102
30_5		1810	0	WD40 (cd00200) 289	54% (C-ter)	YDL156w	_	singleton		103
30_5		1492	0	WD40 (cd00200) 289	39% (C-ter))	YGR145w	ENP2	singleton		104
30_5		4258	0, 1	WD40 (cd00200) 289	54% (C-ter)	YLR055c	SPT8	singleton		105
30_5		4012	0	WD40 (cd00200) 289	64% (C-ter)	YJR033c	RAV1	singleton		106
30_5		87C4	0, 1	WD40 (cd00200) 289	68% (central)	YPL247c	_	singleton		107
31_41	N-ter region of adaptor	5832	2	Adaptin_N (pfam01602) 535	54% (central)	YPR029c	APL4	P3.123.f2.1		108
31_41	proteins	2016	0, 1	Adaptin_N (pfam01602) 535	64% (C-ter)	YKL135c	APL2	P3.94.f3.1		109
32_8	PBD: P21-Rho-binding	134B8	0	PBD (pfam00786) 61	1	YHL007c	STE20	P108.1.f3.3		110
32_8	domain	576	0	PH, PBD (pfam00169, pfam00786) 100, 61	92%, 100%	YOL113w	SKM1	P108.1.f6.1		111
33_26	PH: Pleckstrin Homology	5726	1	PH (pfam00169) 100	0.98	YHR155w	_	P2.159.f2.1		112
33_26	domain	5973	0	PH (pfam00169) 100	0.99	YIL105c	_	P4.32.f4.1		113
33_26		2425	0	_	_	YGR097w	ASK10	P4.32.f4.1		114
33_26		4125	0	_	_	YPR115w	_	P4.32.f4.1		115
34_29	Cytoskeleton and motor	4246	1, 2	ACTIN (smart00268) 373	65% (C-ter)	YFL039c	ACT1	P8.3.f5.1		116
34_29	proteins	4100	0	ACTIN (smart00268) 373	54% (C-ter)	YNL059c	ARP5	P8.3.f5.1		117
35_25	Motor proteins	419	0	Myosin heavy chain (COG5022) 1463	20% (central)	YAL029c	MYO4	P37.1.f5.1		118
35_25	(ATPases)	1315	0	Myosin heavy chain (COG5022) 1463	26% (central)	YHR023w	MYO1	P37.1.f5.1		119
35_25		2437	0	Myosin heavy chain (COG5022) 1463	11% (central)	YHR023w	MYO1	P37.1.f5.1		120
35_25		3A3	0, 1	Myosin heavy chain (COG5022) 1463	23% (central)	YOR326w	MYO2	P37.1.f5.1		121
35_25		5943	0	Myosin heavy chain (COG5022) 1463	24% (central)	YHR023w	MYO1	P37.1.f5.1		122
36_56	vacuolar sorting	127H2	0, 1	dynamin (KOG0446) 657	39% (central)	YLL001w	DNM1	P3.32.f3.1	12	123
36_56		4235	1	dynamin (KOG0446) 657	43% (central)	YOR211c	MGM1	P3.32.f3.1		124
D - Inserts containing domains related to metbolism or other domains										125
37_6	mannosyltransferases	4043	2, 2	PMP (pfam03901) 515	27% (Central)	YGL142c	GPI10	singleton		126
37_6		4210	4, 1	PMP (pfam03901) 515	31% (Central)	YNL219c	ALG9	singleton		127
38_28	mannosyltransferases	5925	4	PMT1 (COG1928) 699	40% (C-ter)	YAL023c	PMT2	P7.2.f7.1	2	128
38_28		1633	2	PMT1 (COG1928) 699	39% (C-ter))	YAL023c	PMT2	P7.2.f7.1		129
38_28		616	3	PMT1 (COG1928) 699	63% (C-ter)	YDR307w	_	P7.2.f7.1		130
39_33	AMP-binding	4313	1	AMP-binding (pfam00501) 411	62% (C-ter)	YBR041w	FAT1	singleton		131
39_33	synthetases	132	0, 1	AMP-binding (pfam00501) 411	65% (C-ter)	YBR115c	LYS2	singleton		132
40_42	Hydrolase	87D3	0	abhydrolase (pfam00561) 224	70% (C-ter)	YKL140w	TGL1	P3.90.f3.1	11	133
40_42		4323	0	abhydrolase (pfam00561) 224	67% (C-ter)	YKL140w	TGL1	P3.90.f3.1		134
41_3	Zinc-binding	1429	0	ADH_zinc_N (pfam00107) 342	0.99	YOL086c	ADH1	P12.3.f5.1		135
41_3	dehydrogenases	492	1	ADH_zinc_N (pfam00107) 342	0.64	YJR159w	SOR1	P12.3.f5.2		136
42_45	U3 small nucleolar ribo-	5915	0	Mpp10 (COG5384) 569	26% (C-ter)	YJR002w	MPP10	singleton		137
42_45	nucleoprot. component	4319	0	Mpp10 (COG5384) 569	43% (C-ter)	YJR002w	MPP10	singleton		138
43_2	Phospho transferases	613	0	S_TKc (smart00220) 256	81% (N-ter + central)	YDL028c	MPS1	P108.1.f4.1		139
43_2		408	1	S_TKc (smart00220) 256	96% (central + C-ter)	YMR001c	CDC5	P108.1.f16.1		140
43_2		4363	0	S_TKc (smart00220) 256	60% (C-ter)	YLR362w	STE11	P108.1.f4.1		141
43_2		4019	0	S_TKc (smart00220) 256	64% (C-ter)	YDR523c	SPS1	P108.1.f6.1		142
43_2		411	0	_	_	YDR523c	SPS1	P108.1.f6.1		143
44_9	Proteases	5735	0, 1	Peptidase_C48 (pfam02902) 212	1	YIL031w	ULP2	singleton		144
44_9		1325	0	Peptidase_C48 (pfam02902) 212	65% (N-ter)	YPL020c	ULP1	singleton		145
45_30	Proteases	5974	1	Ptr (COG1025) 937	37% (N-ter)	YLR389c	STE23	P2.13.f2.1		146
45_30		73	0	Ptr (COG1025) 937	19% (N-ter)	YDR430c	CYM1	P2.135.f2.1		147
46_39	ATPases	4242	1	AAA (2domains) (pfam00004) 186	58%, 80% (C-ter, N-ter)	YLL034c	TIX7	P21.1.f17.1		148
46_39		5840	0, 1	AAA (pfam00004) 186	69% (C-ter)	YML065w	ORC1	P2.218.f2.1		149
47_1	Domain of unknown	117	0	DUP (pfam00674) 108	75% (C-ter)	YHL042w	_	P26.1.f13.1	10	150
47_1	proteins	1342	2	DUP (pfam00674) 108	1	YNL336w	COS1	P26.1.f13.1		151
47_1		1316	1	DUP (pfam00674) 108	1	YAR031w	PRM9	P26.1.f7.1		152
E - Inserts containing no common conserved domain										153
48_20	_	4222	0, 1	_	_	YJL181w	_	P2.325.f2.1		154
48_20		1629	1	_	_	YJR030c	_	P2.325.f2.1		155
49_46	_	4221	0	_	_	YDL035c	GPR1	singleton		156
49_46		5739	0	_	_	YDL035c	GPR1	singleton		157
50_47	_	455	0, 3	_	_	YDR096w	GIS1	P3.97.f3.2		158
50_47		249	0, 1	jmjC (pfam02373) 111	59% (C-ter)	YDR096w	GIS1	P3.97.f3.2		159
51_48	_	1310	0	KISc (smart00129) 340	12% (C-ter)	YEL061c	CIN8	P37.1.f5.2		160
51_48		4129	0	_	_	YEL061c	CIN8	P37.1.f5.2		161
52_50	_	71	0, 1	_	_	YHR056c	RSC30	P3.101.f3.1		162
52_50		375	1, 2	_	_	YHR056c	RSC30	P3.101.f3.1		163
52_50		517	1, 2	_	_	YHR056c	RSC30	P3.101.f3.1		164
52_50		434	1, 1	_	_	YHR056c	RSC30	P3.101.f3.1		165
53_51	_	162	0, 3	_	_	YIL169c	_	P4.43.f4.1		166
53_51		510	0, 2	_	_	YIL169c	_	P4.43.f4.1		167
54_52	_	2030	0	_	_	YJL013c	MAD3	P2.339.f2.1		168
54_52		5945	0	_	_	YJL013c	MAD3	P2.339.f2.1		169
55_53	_	2418	0, 2	_	_	YJL109c	UTP10	singleton		170
55_53		1471	0, 2	_	_	YJL109c	UTP10	singleton		171
56_54	_	1467	0	_	_	YNL199c	GCR2	singleton		172
56_54		2E4	0	_	_	YNL199c	GCR2	singleton		173
57_55	_	72	1, 2	_	_	YOL081w	IRA2	P2.138.f2.1		174
57_55		202	0, 1	_	_	YOL081w	IRA2	P2.138.f2.1		175
Table S4. Groups of toxic inserts sharing similarities Similarities between inserts in a same group were revealed from BLASTP alignments, or from the presence of a common conserved domain, or from both (see Materials and Methods). Table is divided into subparts A to E corresponding to functional classification of domains, except for class E where no common conserved domain is detected. Columns 1 …
