# Supplementary material for: Large-scale exploration of growth inhibition caused by overexpression of genomic fragments in Saccharomyces cerevisiae
Source: Genome Biol. 2004 Aug 31;5(9):R72. doi: 10.1186/gb-2004-5-9-r72 (PMC522879; doi:10.1186/gb-2004-5-9-r72)
Supplement: Additional data file 5 — A list and description of protein domains found only once among the toxic inserts [file gb-2004-5-9-r72-s5.xls]

## Sheet: Feuil1
domain or COG name	reference	Description
6PGD	pfam00393	6PGD, 6-phosphogluconate dehydrogenase, C-terminal domain. This family represents the C-terminal all-alpha domain of 6-phosphogluconate dehydrogenase. The domain contains two structural repeats of 5 helices each.
AcetylCoA_hydro	pfam02550	AcetylCoA_hydro, Acetyl-CoA hydrolase/transferase. This family contains several enzymes which take part in pathways involving acetyl-CoA. Acetyl-CoA hydrolase EC:3.1.2.1 catalyses the formation of acetate from acetyl-CoA, CoA transferase (CAT1) EC:2.8.3.- produces succinyl-CoA, and acetate-CoA transferase EC:2.8.3.8 utilises acyl-CoA and acetate to form acetyl-CoA.
Acetyltransf	pfam00583	Acetyltransf, Acetyltransferase (GNAT) family. This family contains proteins with N-acetyltransferase functions.
aconitase	pfam00330	aconitase, Aconitase family (aconitate hydratase).
adh_short	pfam00106	adh_short, short chain dehydrogenase. This family contains a wide variety of dehydrogenases.
aldedh	pfam00171	aldedh, Aldehyde dehydrogenase family. This family of dehydrogenases act on aldehyde substrates. Members use NADP as a cofactor. The family includes the following members: The prototypical members are the aldehyde dehydrogenases EC:1.2.1.3. Succinate-semialdehyde dehydrogenase EC:1.2.1.16. Lactaldehyde dehydrogenase EC:1.2.1.22. Benzaldehyde dehydrogenase EC:1.2.1.28. Methylmalonate-semialdehyde …
AMPKBI	pfam04739	AMPKBI, 5'-AMP-activated protein kinase, beta subunit, complex-interacting region. This region is found in the beta subunit of the 5'-AMP-activated protein kinase complex, and its yeast homologues Sip1, Sip2 and Gal83, which are found in the SNF1 kinase complex. This region is sufficient for interaction of this subunit with the kinase complex, but is not solely responsible for the interaction, an…
ANK	cd00204	ANK, ankyrin repeats; ankyrin repeats mediate protein-protein interactions in very diverse families of proteins. The number of ANK repeats in a protein can range from 2 to over 20 (ankyrins, for example). ANK repeats may occur in combinations with other types of domains. The structural repeat unit contains two antiparallel helices and a beta-hairpin, repeats are stacked in a superhelical arrangem…
ARPF	pfam03654	ARPF, Aromatic-Rich Protein Family. This family may be related to polyketide synthases (pfam03364).
ATP-synt_G	pfam04718	ATP-synt_G, Mitochondrial ATP synthase g subunit. The Fo sector of the ATP synthase is a membrane bound complex which mediates proton transport. It is composed of nine different polypeptide subunits (a, b, c, d, e, f, g F6, A6L). The function of subunit g is currently unknown. The conserved region covers all but the very N-terminus of the member sequences. No prokaryotic members have been identif…
Auxin_eff	pfam03547	Auxin_eff, Auxin Efflux Carrier. This family of transporters are found in all domains of life.
B5 (tRNA synthetase B5 domain)	pfam03484	B5, tRNA synthetase B5 domain. This domain is found in phenylalanine-tRNA synthetase beta subunits.
IMP4	pfam04427	Brix, Brix domain.
bromodomain	pfam00439	bromodomain, Bromodomain. Bromodomains are 110 amino acid long domains, that are found in many chromatin associated proteins. Bromodomains can interact specifically with acetylated lysine.
Bul1_C	pfam04426	Bul1_C, Bul1 C terminus. This family contains the C terminus of Saccharomyces cerevisiae Bul1. Bul1 binds the ubiquitin ligase Rsp5, via an N terminal PPSY motif. The complex containing Bul1 and Rsp5 is involved in intracellular trafficking of the general amino acid permease Gap1, degradation of Rog1 in cooperation with Bul2 and GSK-3, and mitochondrial inheritance. Bul1 may contain HEAT repeats.
Bul1_N	pfam04425	Bul1_N, Bul1 N terminus. This family contains the N terminus of Saccharomyces cerevisiae Bul1. Bul1 binds the ubiquitin ligase Rsp5, via an N terminal PPSY motif. The complex containing Bul1 and Rsp5 is involved in intracellular trafficking of the general amino acid permease Gap1, degradation of Rog1 in cooperation with Bul2 and GSK-3, and mitochondrial inheritance. Bul1 may contain HEAT repeats.
Cation_efflux	pfam01545	Cation_efflux, Cation efflux family. Members of this family are integral membrane proteins, that are found to increase tolerance to divalent metal ions such as cadmium, zinc, and cobalt. These proteins are thought to be efflux pumps that remove these ions from cells.
CBM_21	pfam03370	CBM_21, Putative phosphatase regulatory subunit. This family consists of several eukaryotic proteins that are thought to be involved in the regulation of glycogen metabolism. For instance, the mouse PTG protein has been shown to interact with glycogen synthase, phosphorylase kinase, phosphorylase a: these three enzymes have key roles in the regulation of glycogen metabolism. PTG also binds the ca…
CDP-OH_P_transf	pfam01066	CDP-OH_P_transf, CDP-alcohol phosphatidyltransferase. All of these members have the ability to catalyse the displacement of CMP from a CDP-alcohol by a second alcohol with formation of a phosphodiester bond and concomitant breaking of a phosphoride anhydride bond.
CIN1	COG5234	CIN1, Beta-tubulin folding cofactor D [Posttranslational modification, protein turnover, chaperones / Cytoskeleton]
citrate_synt	pfam00285	citrate_synt, Citrate synthase.
Cls	COG1502	Cls, Phosphatidylserine/phosphatidylglycerophosphate/cardiolipin synthases and related enzymes [Lipid metabolism]
COG0606 (Predicted ATPase)	COG0606	COG0606, Predicted ATPase with chaperone activity [Posttranslational modification, protein turnover, chaperones]
COG0670 (Integral membrane protein)	COG0670	COG0670, Integral membrane protein, interacts with FtsH [General function prediction only]
COG3616 (Predicted amino acid aldolase)	COG3616	COG3616, Predicted amino acid aldolase or racemase [Amino acid transport and metabolism]
COG4886 (Leucine-rich repeat)	COG4886	COG4886, Leucine-rich repeat (LRR) protein [Function unknown]
COG5219	COG5219	COG5219, Uncharacterized conserved protein, contains RING Zn-finger [General function prediction only]
t_SNARE	COG5325	COG5325, t-SNARE complex subunit, syntaxin [Intracellular trafficking and secretion]
COG5398 (Heme oxygenase)	COG5398	COG5398, Heme oxygenase [Inorganic ion transport and metabolism]
COG5524 (Bacteriorhodopsin)	COG5524	COG5524, Bacteriorhodopsin [General function prediction only]
Cornichon	pfam03311	Cornichon, Cornichon protein.
Cu-oxidase	pfam00394	Cu-oxidase, Multicopper oxidase. Many of the proteins in this family contain multiple similar copies of this plastocyanin-like domain.
cyclin	pfam00134	cyclin, Cyclin, N-terminal domain. Cyclins regulate cyclin dependent kinases (CDKs). One member is a Uracil-DNA glycosylase that is related to other cyclins. Cyclins contain two domains of similar all-alpha fold, of which this family corresponds with the N-terminal domain.
CYK3	COG5279	CYK3, Uncharacterized protein involved in cytokinesis, contains TGc (transglutaminase/protease-like) domain [Cell division and chromosome partitioning]
Cyto_heme_lyase	pfam01265	Cyto_heme_lyase, Cytochrome c/c1 heme lyase.
dfp	pfam04127	dfp, DNA / pantothenate metabolism flavoprotein. The DNA/pantothenate metabolism flavoprotein (EC:4.1.1.36) affects synthesis of DNA, and pantothenate metabolism.
DUF352	pfam04001	DUF352, Domain of unknown function (DUF352). Domain of unknown function found in yeast.
Ca2+/Na+ antiporter	COG0530	ECM27, Ca2+/Na+ antiporter [Inorganic ion transport and metabolism]
ERG2_Sigma1R	pfam04622	ERG2_Sigma1R, ERG2 and Sigma1 receptor like protein. This family consists of the fungal C-8 sterol isomerase and mammalian sigma1 receptor. C-8 sterol isomerase (delta-8--delta-7 sterol isomerase), catalyses a reaction in ergosterol biosynthesis, which results in unsaturation at C-7 in the B ring of sterols. Sigma 1 receptor is a low molecular mass mammalian protein located in the endoplasmic ret…
ESP1	COG5155	ESP1, Separase, a protease involved in sister chromatid separation [Cell division and chromosome partitioning / Posttranslational modification, protein turnover, chaperones]
Euk_porin	pfam01459	Euk_porin, Eukaryotic porin.
FAD_Synth	pfam01687	FAD_Synth, Riboflavin kinase / FAD synthetase. This family consists part of the bifunctional enzyme riboflavin kinase / FAD synthetase. These enzymes have both ATP:riboflavin 5'-phospho transferase and ATP:FMN-adenylyltransferase activitys. They catalyse the 5'-phosphorylation of riboflavin to FMN and the adenylylation of FMN to FAD. CAUTION: It is not clear if this region of the enzymes catalyse…
Ferric_reduct	pfam01794	Ferric_reduct, Ferric reductase like transmembrane component. This family includes a common region in the transmembrane proteins mammalian cytochrome B-245 heavy chain (gp91-phox), ferric reductase transmembrane component in yeast and respiratory burst oxidase from mouse-ear cress. This may be a family of flavocytochromes capable of moving electrons across the plasma membrane. The Frp1 protein fr…
Fumble	pfam03630	Fumble, Fumble. Fumble is required for cell division in Drosophila. Mutants lacking fumble exhibit abnormalities in bipolar spindle organisation, chromosome segregation, and contractile ring formation. Analyses have demonstrated that encodes three protein isoforms, all of which contain a domain with high similarity to the pantothenate kinases of A. nidulans and mouse. A role of fumble in membrane…
FYVE	smart00064	FYVE, Protein present in Fab1, YOTB, Vac1, and EEA1; Zinc-binding domain, possibly involved in endosomal targetting. Recent data indicates that these domains bind PtdIns(3)P.
G-alpha	pfam00503	G-alpha, G-protein alpha subunit. G proteins couple receptors of extracellular signals to intracellular signaling pathways. The G protein alpha subunit binds guanyl nucleotide and is a weak GTPase.
GalK	COG0153	GalK, Galactokinase [Carbohydrate transport and metabolism]
GATA	pfam00320	GATA, GATA zinc finger. This domain uses four cysteine residues to coordinate a zinc ion. This domain binds to DNA. Two GATA zinc fingers are found in the GATA transcription factors. However there are several proteins which only contains a single copy of the domain.
Glucan_synthase	pfam02364	Glucan_synthase, 1,3-beta-glucan synthase component. This family consists of various 1,3-beta-glucan synthase components including Gls1, Gls2 and Gls3 from yeast. 1,3-beta-glucan synthase EC:2.4.1.34 also known as callose synthase catalyses the formation of a beta-1,3-glucan polymer that is a major component of the fungal cell wall. The reaction catalysed is:- UDP-glucose + {(1,3)-beta-D-glucosyl…
Glycos_transf_4	pfam00953	Glycos_transf_4, Glycosyl transferase.
Glyco_hydro_16	pfam00722	Glyco_hydro_16, Glycosyl hydrolases family 16.
Glyco_hydro_47	pfam01532	Glyco_hydro_47, Glycosyl hydrolase family 47. Members of this family are alpha-mannosidases that catalyse the hydrolysis of the terminal 1,2-linked alpha-D-mannose residues in the oligo-mannose oligosaccharide Man(9)(GlcNAc)(2).
HATPase_c	smart00387	HATPase_c, Histidine kinase-like ATPases; Histidine kinase-, DNA gyrase B-, phytochrome-like ATPases.
HEAT	pfam02985	HEAT, HEAT repeat, found in phosphprotein phosphatases. The HEAT repeat family is related to armadillo/beta-catenin-like repeats (see pfam00514). CAUTION: This family does not contain all known HEAT repeats.
HGTP_anticodon	pfam03129	HGTP_anticodon, Anticodon binding domain. This domain is found in histidyl, glycyl, threonyl and prolyl tRNA synthetases it is probably the anticodon binding domain.
HLH	pfam00010	HLH, Helix-loop-helix DNA-binding domain.
HMG (2 boxes)	smart00398	HMG, high mobility group;
HMG-CoA_red	pfam00368	HMG-CoA_red, Hydroxymethylglutaryl-coenzyme A reductase.
HSH155	COG5181	HSH155, U2 snRNP spliceosome subunit [RNA processing and modification]
IQG1	COG5261	IQG1, Protein involved in regulation of cellular morphogenesis/cytokinesis [Cell division and chromosome partitioning / Signal transduction mechanisms]
I_LWEQ	pfam01608	I_LWEQ, I/LWEQ domain. I/LWEQ domains bind to actin. It has been shown that the I/LWEQ domains from mouse talin and yeast Sla2p interact with F-actin. I/LWEQ domains can be placed into four major groups based on sequence similarity: (1) Metazoan talin; (2) Dictyostelium TalA/TalB and SLA110; (3) metazoan Hip1p; and (4) yeast Sla2p. The domain has four conserved blocks, the name of the domain is d…
jmjC	pfam02373	jmjC, jmjC domain.
KISc	smart00129	KISc, Kinesin motor, catalytic domain. ATPase. Microtubule-dependent molecular motors that play important roles in intracellular transport of organelles and in cell division.
LACT	pfam02450	LACT, Lecithin:cholesterol acyltransferase. Lecithin:cholesterol acyltransferase (LACT) is involved in extracellular metabolism of plasma lipoproteins, including cholesterol.
LAG1	COG5058	LAG1, Protein transporter of the TRAM (translocating chain-associating membrane) superfamily, longevity assurance factor [Intracellular trafficking and secretion]
LeuS	COG0495	LeuS, Leucyl-tRNA synthetase [Translation, ribosomal structure and biogenesis]
LOC7	COG5229	LOC7, Chromosome condensation complex Condensin, subunit H [Chromatin structure and dynamics / Cell division and chromosome partitioning]
MaoC	COG2030	MaoC, Acyl dehydratase [Lipid metabolism]
Mid2	pfam04478	Mid2, Mid2 like cell wall stress sensor. This family represents a region near the C terminus of Mid2, which contains a transmembrane region. The remainder of the protein sequence is serine-rich and of low complexity, and is therefore impossible to align accurately. Mid2 is thought to act as a mechanosensor of cell wall stress. The C terminal cytoplasmic region of Mid2 is known to interact with Ro…
MOT2	COG5175	MOT2, Transcriptional repressor [Transcription]
MOZ_SAS	pfam01853	MOZ_SAS, MOZ/SAS family. This region of these proteins has been suggested to be homologous to acetyltransferases.
MSF1	pfam04707	MSF1, MSF1-like conserved region. This family includes a conserved region found in the yeast YLR168C gene MSF1 product. The function of this protein is unknown, though it is thought to be involved in intra-mitochondrial protein sorting. This region is also found in a number of other eukaryotic proteins.
MSP_domain	pfam00635	MSP_domain, MSP (Major sperm protein) domain. Major sperm proteins are involved in sperm motility. These proteins oligomerise to form filaments. This family contains many other proteins.
MSS4	COG5253	MSS4, Phosphatidylinositol-4-phosphate 5-kinase [Signal transduction mechanisms]
MUTSd	smart00533	MUTSd, DNA-binding domain of DNA mismatch repair MUTS family;
Na_H_Exchanger	pfam00999	Na_H_Exchanger, Sodium/hydrogen exchanger family. Na/H antiporters are key transporters in maintaining the pH of actively metabolising cells. The molecular mechanisms of antiport are unclear. These antiporters contain 10-12 transmembrane regions (M) at the amino-terminus and a large cytoplasmic region at the carboxyl terminus. The transmembrane regions M3-M12 share identity with other members of …
Ndh	COG1252	Ndh, NADH dehydrogenase, FAD-containing subunit [Energy production and conversion]
Nop14	pfam04147	Nop14, Nop14-like family. Emg1 and Nop14 are novel proteins whose interaction is required for the maturation of the 18S rRNA and for 40S ribosome production.
Nramp	pfam01566	Nramp, Natural resistance-associated macrophage protein. The natural resistance-associated macrophage protein (NRAMP) family consists of Nramp1, Nramp2, and yeast proteins Smf1 and Smf2. The NRAMP family is a novel family of functional related proteins defined by a conserved hydrophobic core of ten transmembrane domains. This family of membrane proteins are divalent cation transporters. Nramp1 is…
PAPA-1	pfam04795	PAPA-1, PAPA-1-like conserved region. Family of proteins with a conserved region found in PAPA-1, a PAP-1 binding protein.
Peptidase_C12	pfam01088	Peptidase_C12, Ubiquitin carboxyl-terminal hydrolase, family 1.
Per1	pfam04080	Per1, Per1-like. A member of this family has been implemented in protein processing in the endoplasmic reticulum.
SH3	pfam04088	Peroxin-13_N, Peroxin 13, N-terminal. Both termini of the Peroxin-13 are oriented to the cytosol. Peroxin-13 is required for peroxisomal association of peroxin-14.
PINc	smart00670	PINc, Large family of predicted nucleotide-binding domains; From similarities to 5'-exonucleases, these domains are predicted to be RNases. PINc domains in nematode SMG-5 and yeast NMD4p are predicted to be involved in RNAi.
PolA	COG0749	PolA, DNA polymerase I - 3'-5' exonuclease and polymerase domains [DNA replication, recombination, and repair]
PP2Ac	cd00144	PP2Ac, Protein phosphatase 2A homologues, catalytic domain. Large family of serine/threonine phosphatases, including PP1, PP2A and PP2B (calcineurin) family members.
PQ-loop	pfam04193	PQ-loop, PQ loop repeat. Members of this family are all membrane bound proteins possessing a pair of repeats each spanning two transmembrane helices connected by a loop. The PQ motif found on loop 2 is critical for the localisation of cystinosin to lysosomes. However, the PQ motif appears not to be a general lysosome-targeting motif. It is thought likely to possess a more general function. Most p…
PTP2	COG5599	PTP2, Protein tyrosine phosphatase [Signal transduction mechanisms]
PX	pfam00787	PX, PX domain. PX domains bind to phosphoinositides.
Rad21_Rec8	pfam04824	Rad21_Rec8, Conserved region of Rad21 / Rec8 like protein. This family represents a conserved region found in eukaryotic cohesins of the Rad21, Rec8 and Scc1 families. Members of this family mediate sister chromatid cohesion during mitosis and meiosis, as part of the cohesin complex. Cohesion is necessary for homologous recombination (including double-strand break repair) and correct chromatid se…
RasGAP	smart00323	RasGAP, GTPase-activator protein for Ras-like GTPases; All alpha-helical domain that accelerates the GTPase activity of Ras, thereby "switching" it into an "off" position. Improved domain limits from structure.
REB1	COG5147	REB1, Myb superfamily proteins, including transcription factors and mRNA splicing factors [Transcription / RNA processing and modification / Cell division and chromosome partitioning]
response_reg	pfam00072	response_reg, Response regulator receiver domain. This domain receives the signal from the sensor partner in bacterial two-component systems. It is usually found N-terminal to a DNA binding effector domain.
RFX_DNA_binding	pfam02257	RFX_DNA_binding, RFX DNA-binding domain. RFX is a regulatory factor which binds to the X box of MHC class II genes and is essential for their expression. The DNA-binding domain of RFX is the central domain of the protein and binds ssDNA as either a monomer or homodimer.
RhoGAP	cd00159	RhoGAP, GTPase-activator protein for Rho-like GTPases; GTPase activator proteins towards Rho/Rac/Cdc42-like small GTPases. Small G proteins are clustered into distinct families but all act as molecular switches, active in their GTP-bound form but inactive when GDP-bound. The Rho family of G proteins, which includes Cdc42Hs, activate effectors involved in the regulation of cytoskeleton formation, …
RhoGEF	pfam00621	RhoGEF, RhoGEF domain. Guanine nucleotide exchange factor for Rho/Rac/Cdc42-like GTPases Also called Dbl-homologous (DH) domain. It appears that pfam00169 domains invariably occur C-terminal to RhoGEF/DH domains.
Ribosomal_L15e	pfam00827	Ribosomal_L15e, Ribosomal L15.
Ribosomal_S7	pfam00177	Ribosomal_S7, Ribosomal protein S7p/S5e. This family contains ribosomal protein S7 from prokaryotes and S5 from eukaryotes.
RING	cd00162	RING, RING-finger (Really Interesting New Gene) domain, a specialized type of Zn-finger of 40 to 60 residues that binds two atoms of zinc; defined by the 'cross-brace' motif C-X2-C-X(9-39)-C-X(1-3)- H-X(2-3)-(N/C/H)-X2-C-X(4-48)C-X2-C; probably involved in mediating protein-protein interactions; identified in a proteins with a wide range of functions such as viral replication, signal transduction…
RplU	COG0261	RplU, Ribosomal protein L21 [Translation, ribosomal structure and biogenesis]
RPN2	COG5116	RPN2, 26S proteasome regulatory complex component [Posttranslational modification, protein turnover, chaperones]
RPO41	COG5108	RPO41, Mitochondrial DNA-directed RNA polymerase [Transcription]
RPS8A	COG2007	RPS8A, Ribosomal protein S8E [Translation, ribosomal structure and biogenesis]
RSC8 (C-ter)	COG5259	RSC8, RSC chromatin remodeling complex subunit RSC8 [Chromatin structure and dynamics / Transcription]
SAPS	pfam04499	SAPS, SIT4 phosphatase-associated protein. This family includes a conserved region from a group of yeast proteins that associate with the SIT4 phosphatase. This association is required for SIT4's role in G1 cyclin transcription and for bud formation. This family also includes homologous regions from other eukaryotes.
SbcC	COG0419	SbcC, ATPase involved in DNA repair [DNA replication, recombination, and repair]
Sec23_trunk	pfam04811	Sec23_trunk, Sec23/Sec24 trunk domain. COPII-coated vesicles carry proteins from the endoplasmic reticulum to the Golgi complex. This vesicular transport can be reconstituted by using three cytosolic components containing five proteins: the small GTPase Sar1p, the Sec23p/24p complex, and the Sec13p/Sec31p complex. This domain is known as the trunk domain and has an alpha/beta vWA fold and forms t…
SEC63	smart00611	SEC63, Domain of unknown function in Sec63p, Brr2p and other proteins.
secY	pfam00344	secY, eubacterial secY protein.
SHMT	pfam00464	SHMT, Serine hydroxymethyltransferase.
SNF2_N	pfam00176	SNF2_N, SNF2 family N-terminal domain. This domain is found in proteins involved in a variety of processes including transcription regulation (e.g., SNF2, STH1, brahma, MOT1), DNA repair (e.g., ERCC6, RAD16, RAD5), DNA recombination (e.g., RAD54), and chromatin unwinding (e.g., ISWI) as well as a variety of other proteins with little functional information (e.g., lodestar, ETL1).
SNF5	pfam04855	SNF5, SNF5 / SMARCB1 / INI1. SNF5 is a component of the yeast SWI/SNF complex, which is an ATP-dependent nucleosome-remodelling complex that regulates the transcription of a subset of yeast genes. SNF5 is a key component of all SWI/SNF-class complexes characterized so far. This family consists of the conserved region of SNF5, including a direct repeat motif. SNF5 is essential for the assembly pro…
Ssl1	pfam04056	Ssl1, Ssl1-like. Ssl1-like proteins are 40kDa subunits of the Transcription factor II H complex.
SurE	pfam01975	SurE, Survival protein SurE. E. coli cells with the surE gene disrupted are found to survive poorly in stationary phase. It is suggested that SurE may be involved in stress response. Yeast also contains a member of the family. One member has been shown to complement a mutation in acid phosphatase, suggesting a function for this family.
SXM1	COG5656	SXM1, Importin, protein involved in nuclear import [Posttranslational modification, protein turnover, chaperones]
TAP_C	pfam03943	TAP_C, TAP C-terminal domain. The vertebrate Tap protein is a member of the NXF family of shuttling transport receptors for nuclear export of mRNA. Tap has a modular structure, and its most C-terminal domain is important for binding to FG repeat-containing nuclear pore proteins (FG-nucleoporins) and is sufficient to mediate nuclear shuttling. The structure of the C-terminal domain is composed of …
TBC	pfam00566	TBC, TBC domain. Identification of a TBC domain in GYP6_YEAST and GYP7_YEAST, which are GTPase activator proteins of yeast Ypt6 and Ypt7, imply that these domains are GTPase activator proteins of Rab-like small GTPases.
Tex	COG2183	Tex, Transcriptional accessory protein [Transcription]
TFG3	COG5033	TFG3, Transcription initiation factor IIF, auxiliary subunit [Transcription]
thiored	pfam00085	thiored, Thioredoxin. Thioredoxins are small enzymes that participate in redox reactions, via the reversible oxidation of an active centre disulfide bond. Some members with only the active site are not separated from the noise.
Tht1	pfam04163	Tht1, Tht1-like nuclear fusion protein.
TrkH	pfam02386	TrkH, Cation transport protein. This family consists of various cation transport proteins (Trk) and V-type sodium ATP synthase subunit J or translocating ATPase J EC:3.6.1.34. These proteins are involved in active sodium up-take utilising ATP in the process. TrkH a member of the family from E. coli is a hydrophobic membrane protein and determines the specificity and kinetics of cation transport b…
TRS23	COG5122	TRS23, Transport protein particle (TRAPP) complex subunit [Intracellular trafficking and secretion]
UbiA	pfam01040	UbiA, UbiA prenyltransferase family.
UBX	smart00166	UBX, Domain present in ubiquitin-regulatory proteins; Present in FAF1 and Shp1p.
UCH-2	pfam00443	UCH, Ubiquitin carboxyl-terminal hydrolase.
UFD1	pfam03152	UFD1, Ubiquitin fusion degradation protein UFD1. Post-translational ubiquitin-protein conjugates are recognised for degradation by the ubiquitin fusion degradation (UFD) pathway. Several proteins involved in this pathway have been identified. This family includes UFD1, a 40kD protein that is essential for vegetative cell viability. The human UFD1 gene is expressed at high levels during embryogene…
UhpC	COG2271	UhpC, Sugar phosphate permease [Carbohydrate transport and metabolism]
UPF0041	pfam03650	UPF0041, Uncharacterized protein family (UPF0041).
UPF0073	pfam03006	UPF0073, Uncharacterized protein family (Hly-III / UPF0073). Members of this family are integral membrane proteins. This family includes a protein with hemolytic activity from Bacillus cereus. It is not clear if all the members of this family are hemolysins. It has been proposed that YOL002c encodes a Saccharomyces cerevisiae protein that plays a key role in metabolic pathways that regulate lipid…
UPF0120	pfam03715	UPF0120, Uncharacterized protein family (UPF0120).
VPS10	smart00602	VPS10, VPS10 domain;
Vps52	pfam04129	Vps52, Vps52 / Sac2 family. Vps52 complexes with Vps53 and Vps54 to form a multi- subunit complex involved in regulating membrane trafficking events.
VRG4	COG5070	VRG4, Nucleotide-sugar transporter [Carbohydrate transport and metabolism / Posttranslational modification, protein turnover, chaperones / Intracellular trafficking and secretion]
zf-Tim10_DDP	pfam02953	zf-Tim10_DDP, Tim10/DDP family zinc finger. Putative zinc binding domain with four conserved cysteine residues. This domain is found in a human disease protein. Members of this family such as Tim9 and Tim10 are involved in mitochondrial protein import. Members of this family seem to be localised to the mitochondrial intermembrane space.
zf-UBP	pfam02148	zf-UBP, Zn-finger in ubiquitin-hydrolases and other protein.
Zip	pfam02535	Zip, ZIP Zinc transporter. The ZIP family consists of zinc transport proteins and many putative metal transporters. The main contribution to this family is from the Arabidopsis thaliana ZIP protein family these proteins are responsible for zinc uptake in the plant. Also found within this family are C. elegans proteins of unknown function which are annotated as being similar to human growth arrest…
Table S5. List and description of Conserved Domains found only once among the 493 in-frame ORF fragments. Columns 1 and 2 indicate the domain or COG name and the corresponding reference respectively. In column 3, descriptions were retrieved from NCBI Conserved Domain Database [65].
