# Supplementary material for: Large-scale exploration of growth inhibition caused by overexpression of genomic fragments in Saccharomyces cerevisiae
Source: Genome Biol. 2004 Aug 31;5(9):R72. doi: 10.1186/gb-2004-5-9-r72 (PMC522879; doi:10.1186/gb-2004-5-9-r72)
Supplement: Additional data file 6 — The genes selected in this work whose products are members of complexes [file gb-2004-5-9-r72-s6.xls]

## Sheet: Feuil1
Biological complex number	Fonctionnal category of the complex	ORF name	GENE name
16	Cell cycle	YFR019w	FAB1
16	Cell cycle	YJL098w	SAP185
16	Cell cycle	YER155c	BEM2
69	Cell cycle	YNL172W	APC1
69	Cell cycle	YFL039C	ACT1
125	Cell cycle	YDL003W	MCD1
125	Cell cycle	YOL041c	NOP12
125	Cell cycle	YER110C	KAP123
141	Cell cycle	YGR048w	UFD1
141	Cell cycle	YDR028c	REG1
183	Cell cycle	YGR098c	ESP1
183	Cell cycle	YBR158w	CST13
19	Cell polarity and structure	YLR342w	FKS1
19	Cell polarity and structure	YJL176C	SWI3
19	Cell polarity and structure	YDL040C	NAT1
107	Cell polarity and structure	YHR023W	MYO1
107	Cell polarity and structure	YOR326W	MYO2
107	Cell polarity and structure	YAL029C	MYO4
107	Cell polarity and structure	YER110C	KAP123
107	Cell polarity and structure	YFL039C	ACT1
118	Cell polarity and structure	YOR181W	LAS17
118	Cell polarity and structure	YBL007c	SLA1
118	Cell polarity and structure	YNL243W	SLA2
118	Cell polarity and structure	YLR337C	VRP1
31	Intermediate and Energy metabolism	YNL076w	MKS1
31	Intermediate and Energy metabolism	YDR028c	REG1
178	Intermediate and Energy metabolism	YFL041w	FET5
178	Intermediate and Energy metabolism	YLR342w	FKS1
178	Intermediate and Energy metabolism	YER110C	KAP123
191	Intermediate and Energy metabolism	YLR371w	ROM2
191	Intermediate and Energy metabolism	YPL066w	___
39	Membrane biogenesis and traffic	YOR153w	PDR5
39	Membrane biogenesis and traffic	YLR342w	FKS1
76	Membrane biogenesis and traffic	YLR342w	FKS1
76	Membrane biogenesis and traffic	YHL030w	ECM29
76	Membrane biogenesis and traffic	YER110C	KAP123
102	Membrane biogenesis and traffic	YLR342w	FKS1
102	Membrane biogenesis and traffic	YDR246W	TRS23
102	Membrane biogenesis and traffic	YDR407C	TRS120
122	Membrane biogenesis and traffic	YPL226w	NEW1
122	Membrane biogenesis and traffic	YLR342w	FKS1
122	Membrane biogenesis and traffic	YER110C	KAP123
175	Membrane biogenesis and traffic	YER008C	SEC3
175	Membrane biogenesis and traffic	YDR166C	SEC5
203	Membrane biogenesis and traffic	YKL135c	APL2
203	Membrane biogenesis and traffic	YPR029c	APL4
3	Protein synthesis and turnover	YOR206W	NOC2
3	Protein synthesis and turnover	YER110C	KAP123
36	Protein synthesis and turnover	YLR131C	ACE2
36	Protein synthesis and turnover	YOR326W	MYO2
36	Protein synthesis and turnover	YGR145w	___
36	Protein synthesis and turnover	YLR436c	ECM30
36	Protein synthesis and turnover	YER008C	SEC3
36	Protein synthesis and turnover	YPR115W	___
106	Protein synthesis and turnover	YPL020c	ULP1
106	Protein synthesis and turnover	YLR276C	DBP9
106	Protein synthesis and turnover	YHL030w	ECM29
106	Protein synthesis and turnover	YOL108C	INO4
123	Protein synthesis and turnover	YER155c	BEM2
123	Protein synthesis and turnover	YNL137c	NAM9
123	Protein synthesis and turnover	YBL004w	___
123	Protein synthesis and turnover	YHR197W	___
134	Protein synthesis and turnover	YER155c	BEM2
134	Protein synthesis and turnover	YBR158w	CST13
140	Protein synthesis and turnover	YOR290C	SNF2
140	Protein synthesis and turnover	YJL005w	CYR1
140	Protein synthesis and turnover	YLR371w	ROM2
140	Protein synthesis and turnover	YJL176C	SWI3
140	Protein synthesis and turnover	YBR198c	TAF5
140	Protein synthesis and turnover	YER155c	BEM2
140	Protein synthesis and turnover	YBL004w	___
146	Protein synthesis and turnover	YJR002w	MPP10
146	Protein synthesis and turnover	YDL148C	NOP14
146	Protein synthesis and turnover	YLL011w	SOF1
146	Protein synthesis and turnover	YBL004w	___
187	Protein synthesis and turnover	YOL123w	HRP1
187	Protein synthesis and turnover	YDR350c	TCM10
23	Protein/RNA transport	YER155c	BEM2
23	Protein/RNA transport	YPL210C	SRP72
92	Protein/RNA transport	YLR342w	FKS1
92	Protein/RNA transport	YOL123w	HRP1
92	Protein/RNA transport	YHL030w	ECM29
92	Protein/RNA transport	YER110C	KAP123
93	Protein/RNA transport	YKL057C	NUP120
93	Protein/RNA transport	YDL195W	SEC31
111	Protein/RNA transport	YHR169W	DBP8
111	Protein/RNA transport	YJR002w	MPP10
111	Protein/RNA transport	YDL148C	NOP14
111	Protein/RNA transport	YOL041c	NOP12
111	Protein/RNA transport	YNL317w	PFS2
111	Protein/RNA transport	YLL011w	SOF1
111	Protein/RNA transport	YGR145w	___
111	Protein/RNA transport	YJL069c	___
111	Protein/RNA transport	YHL030w	ECM29
111	Protein/RNA transport	YPL126w	NAN1
111	Protein/RNA transport	YBL004w	___
119	Protein/RNA transport	YMR047C	NUP116
119	Protein/RNA transport	YJL061W	NUP82
77	RNA metabolism	YOR326W	MYO2
77	RNA metabolism	YJL109c	___
128	RNA metabolism	YPR178w	PRP4
128	RNA metabolism	YDL098C	SNU23
128	RNA metabolism	YLR424w	___
129	RNA metabolism	YPL190C	NAB3
129	RNA metabolism	YML117w	___
132	RNA metabolism	YLR106c	MDN1
132	RNA metabolism	YOR206W	NOC2
132	RNA metabolism	YPR178w	PRP4
132	RNA metabolism	YPL043w	NOP4
132	RNA metabolism	YBL004w	___
132	RNA metabolism	YJL109c	___
142	RNA metabolism	YBL004w	___
142	RNA metabolism	YJL109c	___
143	RNA metabolism	YBL032W	HEK2
143	RNA metabolism	YLR371w	ROM2
143	RNA metabolism	YBL004w	___
143	RNA metabolism	YML117w	___
155	RNA metabolism	YMR288w	HSH155
155	RNA metabolism	YLR424w	___
156	RNA metabolism	YHR169W	DBP8
156	RNA metabolism	YJR002w	MPP10
156	RNA metabolism	YDL148C	NOP14
156	RNA metabolism	YOR206W	NOC2
156	RNA metabolism	YLL011w	SOF1
156	RNA metabolism	YGR145w	___
156	RNA metabolism	YJL069c	___
156	RNA metabolism	YHL030w	ECM29
156	RNA metabolism	YER127w	LCP5
156	RNA metabolism	YPL126w	NAN1
156	RNA metabolism	YBL004w	___
156	RNA metabolism	YJL109c	___
158	RNA metabolism	YMR288w	HSH155
158	RNA metabolism	YPR178w	PRP4
158	RNA metabolism	YOR123c	LEO1
158	RNA metabolism	YDR473C	PRP3
158	RNA metabolism	YLR424w	___
161	RNA metabolism	YMR288w	HSH155
161	RNA metabolism	YPR178w	PRP4
161	RNA metabolism	YDR473C	PRP3
161	RNA metabolism	YDL098C	SNU23
161	RNA metabolism	YLR424w	___
162	RNA metabolism	YOR344C	TYE7
162	RNA metabolism	YNL317w	PFS2
162	RNA metabolism	YDL195W	SEC31
162	RNA metabolism	YFL039C	ACT1
163	RNA metabolism	YLL034c	___
163	RNA metabolism	YKL172w	EBP2
163	RNA metabolism	YJL005w	CYR1
163	RNA metabolism	YHR088W	RPF1
163	RNA metabolism	YLR106c	MDN1
163	RNA metabolism	YER126C	Kre32
163	RNA metabolism	YOL041c	NOP12
163	RNA metabolism	YOR361c	PRT1
163	RNA metabolism	YOR206W	NOC2
163	RNA metabolism	YER155c	BEM2
163	RNA metabolism	YLR276C	DBP9
163	RNA metabolism	YPL043w	NOP4
163	RNA metabolism	YBL004w	___
163	RNA metabolism	YHR197W	___
163	RNA metabolism	YJL109c	___
226	RNA metabolism	YOR290C	SNF2
226	RNA metabolism	YPL190C	NAB3
226	RNA metabolism	YML117w	___
75	Signalling	YGL208W	SIP2
75	Signalling	YDR028c	REG1
78	Signalling	YJL005w	CYR1
78	Signalling	YFL039C	ACT1
135	Signalling	YER155c	BEM2
135	Signalling	YDL112w	TRM3
151	Signalling	YOR349w	CIN1
151	Signalling	YAL016w	TPD3
151	Signalling	YDL188c	PPH22
168	Signalling	YBR115c	LYS2
168	Signalling	YDR395W	SXM1
168	Signalling	YER110C	KAP123
70	Transcription/DNA maintenance/chromatin structure	YKR001c	VPS1
70	Transcription/DNA maintenance/chromatin structure	YOR361c	PRT1
74	Transcription/DNA maintenance/chromatin structure	YOR244w	ESA1
74	Transcription/DNA maintenance/chromatin structure	YHR099w	TRA1
74	Transcription/DNA maintenance/chromatin structure	YFL039C	ACT1
86	Transcription/DNA maintenance/chromatin structure	YKR001c	VPS1
86	Transcription/DNA maintenance/chromatin structure	YGL133W	ITC1
87	Transcription/DNA maintenance/chromatin structure	YHR023W	MYO1
87	Transcription/DNA maintenance/chromatin structure	YDL040C	NAT1
97	Transcription/DNA maintenance/chromatin structure	YKR001c	VPS1
97	Transcription/DNA maintenance/chromatin structure	YBR198c	TAF5
101	Transcription/DNA maintenance/chromatin structure	YLR371w	ROM2
101	Transcription/DNA maintenance/chromatin structure	YHL030w	ECM29
101	Transcription/DNA maintenance/chromatin structure	YER110C	KAP123
101	Transcription/DNA maintenance/chromatin structure	YPL190C	NAB3
101	Transcription/DNA maintenance/chromatin structure	YBL004w	___
101	Transcription/DNA maintenance/chromatin structure	YML117w	___
105	Transcription/DNA maintenance/chromatin structure	YOR290C	SNF2
105	Transcription/DNA maintenance/chromatin structure	YKR001c	VPS1
105	Transcription/DNA maintenance/chromatin structure	YJL176C	SWI3
105	Transcription/DNA maintenance/chromatin structure	YER155c	BEM2
110	Transcription/DNA maintenance/chromatin structure	YKR001c	VPS1
110	Transcription/DNA maintenance/chromatin structure	YLR176C	RFX1
110	Transcription/DNA maintenance/chromatin structure	YLR321C	SFH1
110	Transcription/DNA maintenance/chromatin structure	YGL133W	ITC1
115	Transcription/DNA maintenance/chromatin structure	YLR005w	SSL1
115	Transcription/DNA maintenance/chromatin structure	YHL030w	ECM29
116	Transcription/DNA maintenance/chromatin structure	YKR001c	VPS1
116	Transcription/DNA maintenance/chromatin structure	YFL013c	IES1
116	Transcription/DNA maintenance/chromatin structure	YGL133W	ITC1
116	Transcription/DNA maintenance/chromatin structure	YFL039C	ACT1
126	Transcription/DNA maintenance/chromatin structure	YLR106c	MDN1
126	Transcription/DNA maintenance/chromatin structure	YOR361c	PRT1
126	Transcription/DNA maintenance/chromatin structure	YBL088c	TEL1
126	Transcription/DNA maintenance/chromatin structure	YJL222w	VTH2
126	Transcription/DNA maintenance/chromatin structure	YER110C	KAP123
126	Transcription/DNA maintenance/chromatin structure	YBL004w	___
130	Transcription/DNA maintenance/chromatin structure	YLL040C	VPS13
130	Transcription/DNA maintenance/chromatin structure	YMR181C	___
136	Transcription/DNA maintenance/chromatin structure	YGR252W	GCN5
136	Transcription/DNA maintenance/chromatin structure	YLR055c	SPT8
136	Transcription/DNA maintenance/chromatin structure	YBR198c	TAF5
136	Transcription/DNA maintenance/chromatin structure	YAL017w	FUN31
136	Transcription/DNA maintenance/chromatin structure	YOL148C	SPT20
137	Transcription/DNA maintenance/chromatin structure	YKR001c	VPS1
137	Transcription/DNA maintenance/chromatin structure	YCR084C	TUP1
139	Transcription/DNA maintenance/chromatin structure	YGR252W	GCN5
139	Transcription/DNA maintenance/chromatin structure	YFR019w	FAB1
139	Transcription/DNA maintenance/chromatin structure	YCR081W	SRB8
139	Transcription/DNA maintenance/chromatin structure	YIL077c	___
152	Transcription/DNA maintenance/chromatin structure	YMR190C	SGS1
152	Transcription/DNA maintenance/chromatin structure	YKR001c	VPS1
152	Transcription/DNA maintenance/chromatin structure	YDL156w	___
159	Transcription/DNA maintenance/chromatin structure	YGR252W	GCN5
159	Transcription/DNA maintenance/chromatin structure	YKR001c	VPS1
159	Transcription/DNA maintenance/chromatin structure	YHR023W	MYO1
159	Transcription/DNA maintenance/chromatin structure	YLR055c	SPT8
159	Transcription/DNA maintenance/chromatin structure	YBR198c	TAF5
159	Transcription/DNA maintenance/chromatin structure	YAL017w	FUN31
159	Transcription/DNA maintenance/chromatin structure	YER110C	KAP123
159	Transcription/DNA maintenance/chromatin structure	YOL148C	SPT20
159	Transcription/DNA maintenance/chromatin structure	YPL128c	TBF1
159	Transcription/DNA maintenance/chromatin structure	YPL129W	ANC1
228	Transcription/DNA maintenance/chromatin structure	YLR196w	PWP1
228	Transcription/DNA maintenance/chromatin structure	YPL126w	NAN1
228	Transcription/DNA maintenance/chromatin structure	YFL039C	ACT1
229	Transcription/DNA maintenance/chromatin structure	YKR001c	VPS1
229	Transcription/DNA maintenance/chromatin structure	YHL030w	ECM29
Table S6. List of the ORFs selected in this work which are members of Gavin protein complexes[10]. Columns 1 and 2 indicate the biological complex number and function, as defined [10]. Proteins represented in this work are designed by their systematic name and gene name in columns 3 and 4 respectively.
