# Supplementary material for: Large-scale exploration of growth inhibition caused by overexpression of genomic fragments in Saccharomyces cerevisiae
Source: Genome Biol. 2004 Aug 31;5(9):R72. doi: 10.1186/gb-2004-5-9-r72 (PMC522879; doi:10.1186/gb-2004-5-9-r72)
Supplement: Additional data file 7 — Genes selected in this work whose products are known as interacting with each other [file gb-2004-5-9-r72-s7.xls]

## Sheet: Feuil1
ORF1	gene1	ORF2	gene2	interaction type	References
YAL011W	SWC1	YOR127W	RGA1	TWO HYBRID	11087867
YAL016w	TPD3	YDL188c	PPH22	genetic	11129046
YAL016W	TPD3	YDL188C	PPH22	AFFINITY PURIFICATION	11805837
YAL016W	TPD3	YHR082C	KSP1	AFFINITY PURIFICATION	11805837
YAL016W	TPD3	YOL113W	SKM1	AFFINITY PURIFICATION	11805837
YAL023C	PMT2	YDL095W	PMT1	SYNTHETIC LETHAL	8585318, 7852348
YAL029C	MYO4	YHR023W	MYO1	AFFINITY PURIFICATION	11805826
YAL029C	MYO4	YOL086C	ADH1	AFFINITY PURIFICATION	11805826
YAL029C	MYO4	YOR181W	LAS17	AFFINITY PURIFICATION	11805837
YAR002W	NUP60	YLR335w	NUP2	genetic	11425876
YAR002W	NUP60	YOR361C	PRT1	TWO HYBRID	GIM
YBL007C	SLA1	YIR006C	PAN1	SYNTHETIC LETHAL	9531549
YBL007C	SLA1	YIR006C	PAN1	physical	10594004
YBL007C	SLA1	YLR337C	VRP1	AFFINITY PURIFICATION	11805826
YBL007C	SLA1	YOR181W	LAS17	TWO HYBRID, AFFINITY PURIFICATION	11489916, 11805837
YBL032W	HEK2	YML117W	NAB6	AFFINITY PURIFICATION	11805826
YBR198C	TAF5	YEL009C	GCN4	physical	9488488
YBR198C	TAF5	YHR099w	TRA1	physical	9885573
YBR198C	TAF5	YLR176C	RFX1	physical	10921889
YCR084C	TUP1	YCL067C	HMLALPHA2	AFFINITY PURIFICATION	MIPS
YCR084C	TUP1	YLR176C	RFX1	physical	10921889
YDL003W	MCD1	YEL061C	CIN8	SYNTHETIC LETHAL	14764870
YDL003W	MCD1	YGL116w	CDC20	genetic	11724813
YDL028C	MPS1	YEL061c	CIN8	genetic	9201714
YDL095w	PMT1	YAL023C	PMT2	physical	8543034
YDL148C	NOP14	YBL004W	UTP20	AFFINITY PURIFICATION	12150911
YDL148C	NOP14	YJR002W	MPP10	AFFINITY PURIFICATION	12068309
YDL148C	NOP14	YMR229C	RRP5	AFFINITY PURIFICATION	12150911
YDL154W	MSH5	YGL170C	SPO74	TWO HYBRID	10688190
YDL188C	PPH22	YAL016W	TPD3	physical, AFFINITY PURIFICATION	11536041, 11805826
YDL188C	PPH22	YDR523C	SPS1	AFFINITY PURIFICATION	11805837
YDR011W	SNQ2	YGR191w	HIP1	genetic	9790586
YDR011W	SNQ2	YOR153W	PDR5	genetic	8985171
YDR028C	REG1	YJL005W	CYR1	SYNTHETIC LETHAL	8649403
YDR028C	REG1	YPR178W	PRP4	genetic	8005438
YDR135C	YCF1	YOR153w	PDR5	genetic	8985171
YDR146C	SWI5	YGR089W	NNF2	TWO HYBRID	11087867
YDR166c	SEC5	YER008C	SEC3	physical	8978675
YDR166C	SEC5	YOR326W	MYO2	SYNTHETIC LETHAL	9472039
YDR246W	TRS23	YDR407C	TRS120	AFFINITY PURIFICATION	10727015
YDR335W	MSN5	YDR146C	SWI5	TWO HYBRID	10688190
YDR335W	MSN5	YER111c	SWI4	genetic	10545454
YDR335W	MSN5	YJL061W	NUP82	physical	10678175
YDR335W	MSN5	YLR335W	NUP2	physical	10678175
YDR335W	MSN5	YML103C	NUP188	physical	10678175
YDR335W	MSN5	YMR047C	NUP116	physical	10678175
YDR335W	MSN5	YOR359W	VTS1	TWO HYBRID	10688190
YDR390C	UBA2	YGR048W	UFD1	TWO HYBRID	9236779
YDR420w	HKR1	YGR159C	NSR1	SYNTHETIC LETHAL	14764870
YDR464W	SPP41	YDR473c	PRP3	genetic	8005438
YDR473C	PRP3	YPR178W	PRP4	TWO HYBRID, AFFINITY PURIFICATION	11283351, 11805826
YDR488C	PAC11	YEL061C	CIN8	SYNTHETIC LETHAL	9201714, 14764870
YEL061C	CIN8	YER155C	BEM2	SYNTHETIC LETHAL	14764870
YEL061C	CIN8	YJL013C	MAD3	SYNTHETIC LETHAL	9201714, 14764870
YEL061C	CIN8	YJR053W	BFA1	SYNTHETIC LETHAL	14764870
YEL061C	CIN8	YLR454W	_	TWO HYBRID	11087867
YEL061C	CIN8	YMR124W	_	TWO HYBRID	11087867
YEL061C	CIN8	YOR349W	CIN1	SYNTHETIC LETHAL	9201714, 14764870
YER008C	SEC3	YDR166c	SEC5	genetic	9153755
YER008C	SEC3	YDR166C	SEC5	physical	11283608
YER048C	CAJ1	YPR020W	ATP20	TWO HYBRID	11283351
YER110C	KAP123	YAL029C	MYO4	AFFINITY PURIFICATION	11805826
YER110C	KAP123	YMR047C	NUP116	physical	9864357, 11387327
YER126C	NSA2	YOR206W	NOC2	AFFINITY PURIFICATION	11805826
YER127W	LCP5	YJL069C	UTP18	AFFINITY PURIFICATION	11805837
YER155C	BEM2	YFL039C	ACT1	SYNTHETIC LETHAL	7579704
YER155C	BEM2	YHR023W	MYO1	SYNTHETIC LETHAL	7579704
YER155C	BEM2	YJL098W	SAP185	SYNTHETIC LETHAL	8649382
YER155C	BEM2	YOR188W	MSB1	SYNTHETIC LETHAL	91141477
YER155C	BEM2	YOR326W	MYO2	SYNTHETIC LETHAL	7579704, 14764870
YER172C	BRR2	YFR019w	FAB1	physical	11290703
YER172C	BRR2	YMR288W	HSH155	TWO HYBRID	GIM
YFL039C	ACT1	YAL029C	MYO4	TWO HYBRID, AFFINITY PURIFICATION	MIPS, 11805826
YFL039C	ACT1	YBL007c	SLA1	genetic	8034743
YFL039C	ACT1	YHR023W	MYO1	AFFINITY PURIFICATION	11805826
YFL039C	ACT1	YJL005W	CYR1	AFFINITY PURIFICATION	11805826
YFL039C	ACT1	YLR196W	PWP1	AFFINITY PURIFICATION	11805826
YFL039C	ACT1	YLR337C	VRP1	physical	9412475
YFL039C	ACT1	YOR181W	LAS17	physical, TWO HYBRID	10512884, 11489916
YFL039C	ACT1	YOR244W	ESA1	AFFINITY PURIFICATION	11805826
YFL039C	ACT1	YOR326W	MYO2	physical	9732290
YFL039C	ACT1	YPL242C	IQG1	AFFINITY PURIFICATION	9679143
YGL003C	CDH1	YLR079W	SIC1	SYNTHETIC LETHAL	9288748
YGL023C	PIB2	YGL178W	MPT5	SYNTHETIC LETHAL	9651685
YGL116W	CDC20	YEL061c	CIN8	SYNTHETIC LETHAL, genetic	9201714, 9504909
YGL116W	CDC20	YJL013C	MAD3	AFFINITY PURIFICATION	11805837
YGL178W	MPT5	YAL029c	MYO4	genetic	11157761
YGR056W	RSC1	YHR056C	RSC30	physical	11336698
YGR140W	CBF2	YJR089W	BIR1	TWO HYBRID	10557299
YGR145W	ENP2	YIL121W	QDR2	TWO HYBRID	11283351
YGR184c	UBR1	YEL061c	CIN8	genetic	10501933
YGR252W	GCN5	YBR198C	TAF5	AFFINITY PURIFICATION	9885573
YGR252W	GCN5	YOL148C	SPT20	physical	11485988
YGR252W	GCN5	YOR290C	SNF2	SYNTHETIC LETHAL	9335585
YGR280C	PXR1	YMR302C	PRP12	AFFINITY PURIFICATION	11805837
YHL007c	STE20	YFL039C	ACT1	genetic	10562285
YHL010C	_	YGR089W	NNF2	TWO HYBRID	11087867
YHL010C	_	YLR138W	NHA1	AFFINITY PURIFICATION	11805837
YHL042W	_	YOR127W	RGA1	TWO HYBRID	10688190
YHR005C	GPA1	YLR362W	STE11	TWO HYBRID	8793874
YHR005C-A	MRS11	YMR056C	AAC1	CROSSLINKING	9430585
YHR023W	MYO1	YDL117w	CYK3	genetic	10959846
YHR023W	MYO1	YOR326W	MYO2	AFFINITY PURIFICATION	11805826
YHR023W	MYO1	YPL242C	IQG1	physical	11082046
YHR098C	SFB3	YDL195w	SEC31	genetic	9409822
YHR099W	TRA1	YBR198C	TAF5	AFFINITY PURIFICATION	9885573, 9756893
YHR099W	TRA1	YDR146C	SWI5	AFFINITY PURIFICATION	11805837
YHR099W	TRA1	YGR252W	GCN5	AFFINITY PURIFICATION	9885573, 11805837, 9756893
YHR099W	TRA1	YJL098W	SAP185	AFFINITY PURIFICATION	11805837
YHR099W	TRA1	YOL148C	SPT20	physical	11485988
YHR099W	TRA1	YOR244W	ESA1	AFFINITY PURIFICATION	11805826
YHR169W	DBP8	YKL075C	_	TWO HYBRID	11283351
YHR197W	RIX1	YER126C	NSA2	AFFINITY PURIFICATION	11805826
YHR197w	_	YGR145w	ENP2	physical	10817755
YIL075c	RPN2	YGR184C	UBR1	physical	10688918
YIL147C	SLN1	YOR208W	PTP2	SYNTHETIC LETHAL	9211927
YJL019W	MPS3	YMR001C	CDC5	TWO HYBRID	11283351
YJL061W	NUP82	YMR047c	NUP116	genetic	10891509
YJL061W	NUP82	YMR047C	NUP116	TWO HYBRID, AFFINITY PURIFICATION	11283351, 11805826
YJL069C	UTP18	YMR229C	RRP5	AFFINITY PURIFICATION	11805837
YJL092w	HPR5	YLR320W	MMS22	SYNTHETIC LETHAL	14764870
YJL109C	UTP10	YBL004W	UTP20	AFFINITY PURIFICATION	12150911
YJL109C	UTP10	YJL069C	UTP18	AFFINITY PURIFICATION	11805837, 11805826, 12150911
YJL109C	UTP10	YJR002W	MPP10	AFFINITY PURIFICATION	12068309
YJL109C	UTP10	YLR233C	EST1	AFFINITY PURIFICATION	11805837
YJL109C	UTP10	YMR229C	RRP5	AFFINITY PURIFICATION	12150911
YJL109C	UTP10	YPL043W	NOP4	AFFINITY PURIFICATION	11805826
YJL109C	UTP10	YPL126W	NAN1	AFFINITY PURIFICATION	12150911
YJL176C	SWI3	YER111c	SWI4	genetic	3545494
YJL176C	SWI3	YOR290c	SNF2	genetic	3545494
YJL176C	SWI3	YOR290C	SNF2	physical	7995524, 9726966
YJR002W	MPP10	YDL148C	NOP14	AFFINITY PURIFICATION	12150911
YJR002W	MPP10	YER127w	LCP5	physical	10567516
YJR002W	MPP10	YGR145w	ENP2	physical	10817755
YJR002W	MPP10	YHR197W	_	physical	10817755
YJR002W	MPP10	YJL109C	UTP10	AFFINITY PURIFICATION	12150911
YJR002W	MPP10	YMR229C	RRP5	AFFINITY PURIFICATION	12068309
YJR002W	MPP10	YPL129W	TAF14	physical	10817755
YJR053W	BFA1	YLR389C	STE23	AFFINITY PURIFICATION	11805837
YKL068W	NUP100	YDR335W	MSN5	TWO HYBRID	11283351
YKL068W	NUP100	YDR395W	SXM1	physical	11387327
YKL068W	NUP100	YER110C	KAP123	physical	9182759
YKL068W	NUP100	YJL061W	NUP82	physical	10891509
YKL068W	NUP100	YKL057C	NUP120	physical	11387327
YKL068W	NUP100	YLR335W	NUP2	physical	11387327
YKL068W	NUP100	YML103C	NUP188	physical	11387327
YKL068W	NUP100	YMR047C	NUP116	SYNTHETIC LETHAL	8970155
YKL068W	NUP100	YMR047C	NUP116	TWO HYBRID	11283351
YKL068W	NUP100	YNL243W	SLA2	physical	11283351
YKL068W	NUP100	YOL123w	HRP1	physical	11387327
YKL135C	APL2	YOL108C	INO4	TWO HYBRID	10688190
YKL135C	APL2	YPR029C	APL4	TWO HYBRID	11283351
YKL203C	TOR2	YJR066w	TOR1	genetic	11809814
YKR001C	VPS1	YNL243w	SLA2	genetic	10637310
YKR099W	BAS1	YEL009c	GCN4	genetic	3303332
YKR099W	BAS1	YLR058C	SHM2	TWO HYBRID	11283351
YLL011W	SOF1	YER127w	LCP5	physical	10567516
YLL011W	SOF1	YJL109C	UTP10	AFFINITY PURIFICATION	12150911
YLL011W	SOF1	YJR002W	MPP10	AFFINITY PURIFICATION	12068309
YLL011W	SOF1	YMR229C	RRP5	AFFINITY PURIFICATION	11805837
YLL015W	BPT1	YDR135c	YCF1	genetic	10790694
YLR055C	SPT8	YBR198C	TAF5	AFFINITY PURIFICATION	9885573
YLR055C	SPT8	YGR252W	GCN5	AFFINITY PURIFICATION	9885573;9224714
YLR055C	SPT8	YHR099W	TRA1	AFFINITY PURIFICATION	9756893, 9885573
YLR055C	SPT8	YOL148C	SPT20	physical	11485988
YLR176C	RFX1	YCR084c	TUP1	genetic	1739976
YLR176C	RFX1	YCR084C	TUP1	physical	11784848
YLR176C	RFX1	YGL133W	ITC1	AFFINITY PURIFICATION	11805826
YLR176C	RFX1	YKR001C	VPS1	AFFINITY PURIFICATION	11805826
YLR176C	RFX1	YMR065W	KAR5	TWO HYBRID	GIM
YLR196W	PWP1	YLR233C	EST1	AFFINITY PURIFICATION	11805837
YLR196W	PWP1	YMR047C	NUP116	TWO HYBRID	11283351
YLR233C	EST1	YJL019W	MPS3	TWO HYBRID	10688190
YLR233C	EST1	YLR006C	SSK1	AFFINITY PURIFICATION	11805837
YLR233C	EST1	YLR318w	EST2	genetic	10619426
YLR233C	EST1	YLR318w	EST2	physical	11884619
YLR247C	_	YOR028C	CIN5	AFFINITY PURIFICATION	11805837
YLR335W	NUP2	YAR002W	NUP60	physical, TWO HYBRID	10684247, GIM
YLR335W	NUP2	YMR047C	NUP116	physical	11387327
YLR337C	VRP1	YFL039C	ACT1	genetic	8590801
YLR337C	VRP1	YHR023w	MYO1	genetic	10931290
YLR337C	VRP1	YOR181w	LAS17	genetic	10931290
YLR337C	VRP1	YOR181W	LAS17	physical, TWO HYBRID, AFFINITY PURIFICATION	11742975, 11743162, 11805837
YLR342W	FKS1	YBL007C	SLA1	SYNTHETIC LETHAL	14764870
YLR342W	FKS1	YER111C	SWI4	SYNTHETIC LETHAL	14764870
YLR342W	FKS1	YER155C	BEM2	SYNTHETIC LETHAL	14764870
YLR342w	FKS1	YGL196W	_	SYNTHETIC LETHAL	14764870
YLR342W	FKS1	YKL032C	IXR1	SYNTHETIC LETHAL	14764870
YLR342W	FKS1	YLR320W	MMS22	SYNTHETIC LETHAL	14764870
YLR342W	FKS1	YLR371W	ROM2	SYNTHETIC LETHAL	14764870
YLR342W	FKS1	YLR433C	CNA1	genetic, SYNTHETIC LETHAL	7510323, 7530227
YLR342W	FKS1	YNL027W	CRZ1	SYNTHETIC LETHAL	14764870
YLR342W	FKS1	YOR030W	DFG16	SYNTHETIC LETHAL	14764870
YLR371W	ROM2	YKL203c	TOR2	genetic	9545237
YLR450W	HMG2	YML075c	HMG1	genetic	1695391
YML123c	PHO84	YCR037c	PHO87	genetic	8598055
YML123c	PHO84	YCR037C	PHO87	physical	7823964
YML123C	PHO84	YDR523C	SPS1	AFFINITY PURIFICATION	11805837
YML123C	PHO84	YOR181W	LAS17	AFFINITY PURIFICATION	11805837
YMR001C	CDC5	YDL003W	MCD1	AFFINITY PURIFICATION	11805837
YMR001c	CDC5	YGL003C	CDH1	physical	11566880
YMR047C	NUP116	YAR002W	NUP60	physical	11387327
YMR047C	NUP116	YDR395W	SXM1	physical	11387327
YMR047C	NUP116	YER110C	KAP123	physical	9182759
YMR047C	NUP116	YGL170C	SPO74	TWO HYBRID	11283351
YMR047C	NUP116	YGR056W	RSC1	physical	11387327
YMR047C	NUP116	YHL003C	LAG1	TWO HYBRID	11283351
YMR047C	NUP116	YKL221W	MCH2	TWO HYBRID	11283351
YMR047C	NUP116	YOL123w	HRP1	physical	11387327
YMR047C	NUP116	YOR160W	MTR10	physical	11387327
YMR065W	KAR5	YAL051W	OAF1	TWO HYBRID	GIM
YMR065W	KAR5	YLR454W	_	TWO HYBRID	11087867
YMR181C	_	YPR105C	COG4	TWO HYBRID	10688190
YMR190C	SGS1	YBR094W	_	SYNTHETIC LETHAL	11743205, 14764870
YMR190C	SGS1	YJL092W	HPR5	SYNTHETIC LETHAL	11861900, 11743205
YMR288W	HSH155	YJL092W	HPR5	TWO HYBRID	GIM
YMR288W	HSH155	YNL199C	GCR2	TWO HYBRID	GIM
YMR317W	_	YOL108C	INO4	TWO HYBRID	10688190
YNL027w	CRZ1	YLR433C	CNA1	physical	11877380
YNL188w	KAR1	YER111c	SWI4	genetic	10924456
YNL216W	RAP1	YDR464W	SPP41	TWO HYBRID	MIPS
YNL219C	ALG9	YGR149W	_	TWO HYBRID	11283351
YNL243W	SLA2	YFL039c	ACT1	genetic	8034743
YNL243W	SLA2	YOR181W	LAS17	AFFINITY PURIFICATION	11805826
YNR055C	HOL1	YKR050w	TRK2	genetic	8955402
YOL095C	HMI1	YPL270W	MDL2	TWO HYBRID	11283351
YOL108C	INO4	YDR028c	REG1	genetic	10224245
YOL108C	INO4	YGR157w	CHO2	genetic	8852893
YOL113W	SKM1	YLR450W	HMG2	AFFINITY PURIFICATION	11805837
YOL123W	HRP1	YDR350C	TCM10	AFFINITY PURIFICATION	11805826
YOL148C	SPT20	YBR198C	TAF5	genetic	11485988
YOL148C	SPT20	YBR198C	TAF5	AFFINITY PURIFICATION	9885573
YOL148C	SPT20	YGR252W	GCN5	AFFINITY PURIFICATION	9885573, 9224714, 9154821
YOL148C	SPT20	YHR099W	TRA1	AFFINITY PURIFICATION	9756893, 9885573
YOL148C	SPT20	YLR055C	SPT8	AFFINITY PURIFICATION, IN VITRO BINDING	9885573;9224714;9335585
YOL148C	SPT20	YOR290C	SNF2	SYNTHETIC LETHAL	9335585
YOR036W	PEP12 (vps6)	YNL243w	SLA2	genetic	10637310
YOR113W	AZF1	YFL036w	RPO41	genetic	7975891
YOR127w	RGA1	YER155c	BEM2	genetic	7498791
YOR153W	PDR5	YMR202w	ERG2	genetic	10220160
YOR162C	YRR1	YDR011w	SNQ2	genetic	10052137
YOR178c	GAC1	YGL073W	HSF1	physical	10207049
YOR178C	GAC1	YHR005C	GPA1	TWO HYBRID	10688190
YOR178C	GAC1	YIL045W	PIG2	TWO HYBRID	11283351
YOR181W	LAS17	YBL007C	SLA1	TWO HYBRID, AFFINITY PURIFICATION	11489916, 11805826
YOR181W	LAS17	YBR085W	AAC3	AFFINITY PURIFICATION	11805837
YOR181W	LAS17	YFL039C	ACT1	TWO HYBRID	11489916
YOR181W	LAS17	YLR337C	VRP1	TWO HYBRID, AFFINITY PURIFICATION	9742397, 11805826
YOR211C	MGM1	YLL001w	DNM1	genetic	11038180
YOR244W	ESA1	YFL039C	ACT1	physical	10911987
YOR244W	ESA1	YHR099w	TRA1	physical	10911987
YOR244W	ESA1	YJL098W	SAP185	AFFINITY PURIFICATION	11805837
YOR244W	ESA1	YOL086C	ADH1	AFFINITY PURIFICATION	11805826
YOR290C	SNF2	YER111c	SWI4	genetic	3545494
YOR290C	SNF2	YJL176C	SWI3	TWO HYBRID	7623818
YOR290C	SNF2	YMR065W	KAR5	TWO HYBRID	GIM
YOR326W	MYO2	YDR488C	PAC11	SYNTHETIC LETHAL	14764870
YOR326W	MYO2	YFR019W	FAB1	SYNTHETIC LETHAL	14764870
YOR326W	MYO2	YHR023w	MYO1	genetic, SYNTHETIC LETHAL	9013666, 9472039
YOR326W	MYO2	YJR053W	BFA1	SYNTHETIC LETHAL	14764870
YOR326W	MYO2	YLR337c	VRP1	genetic	10931290
YOR344C	TYE7	YMR047C	NUP116	TWO HYBRID	11283351
YOR344C	TYE7	YOL108C	INO4	physical	11071933
YOR349w	CIN1	YDR488C	PAC11	SYNTHETIC LETHAL	14764870
YOR349w	CIN1	YJL013C	MAD3	SYNTHETIC LETHAL	14764870
YPL043W	NOP4	YBL004W	UTP20	AFFINITY PURIFICATION	12150911, 11805826
YPL043W	NOP4	YLR106C	MDN1	AFFINITY PURIFICATION	11805826
YPL043W	NOP4	YLR276C	DBP9	AFFINITY PURIFICATION	11805826
YPL043W	NOP4	YMR229C	RRP5	AFFINITY PURIFICATION	12150911
YPL043W	NOP4	YOL041C	NOP12	AFFINITY PURIFICATION	11805826
YPL043W	NOP4	YOR206W	NOC2	AFFINITY PURIFICATION	11805826
YPL126W	NAN1	YDL148C	NOP14	AFFINITY PURIFICATION	12150911
YPL126W	NAN1	YHR183W	GND1	AFFINITY PURIFICATION	11805837
YPL126W	NAN1	YJL069C	UTP18	AFFINITY PURIFICATION	11805837
YPL126W	NAN1	YJL109C	UTP10	AFFINITY PURIFICATION	12150911
YPL126W	NAN1	YJR002W	MPP10	AFFINITY PURIFICATION	12068309
YPL126W	NAN1	YLR196W	PWP1	AFFINITY PURIFICATION	11805826
YPL126W	NAN1	YMR229C	RRP5	AFFINITY PURIFICATION	12150911
YPL126W	NAN1	YPL169C	MEX67	TWO HYBRID	GIM
YPL129W	TAF14	YGR145w	ENP2	physical	10817755
YPL129W	TAF14	YHR197W	_	physical	10817755
YPL129W	TAF14	YJL098W	SAP185	AFFINITY PURIFICATION	11805837
YPL129W	TAF14	YOR290C	SNF2	physical	7995524, 9726966
YPL169C	MEX67	YKL025C	PAN3	TWO HYBRID	11283351
YPL169C	MEX67	YKL068W	NUP100	IN VITRO BINDING	11104765
YPL169C	MEX67	YMR047C	NUP116	AFFINITY PURIFICATION	11104765
YPL242c	IQG1	YFL039C	ACT1	genetic	9950677
YPL242c	IQG1	YHR023W	MYO1	genetic	9950677
YPL255w	BBP1	YNL188W	KAR1	physical	10654940
YPL255w	BBP1	YPL124W	NIP29	physical	10654940
YPR029C	APL4	YKL135C	APL2	AFFINITY PURIFICATION	11805826
YPR174C	_	YIL119C	RPI1	TWO HYBRID	11283351
YPR178W	PRP4	YDL098C	SNU23	AFFINITY PURIFICATION	11805826
YPR178w	PRP4	YDR473c	PRP3	genetic	8005438
YPR178W	PRP4	YDR473C	PRP3	TWO HYBRID, AFFINITY PURIFICATION	11283351, 9826507
Table S7. Known interactions between the selected ORFs. This table lists pairs of interacting genes which were both selected in the screen. Interaction data were retrieved from YPD [70] and from a compilation of C. Saveanu (personal communication) (see Materials and Methods). Genetic and physical interactions are intentionally distinguished. Columns 1, 2 and 3, 4 indicate ORF and gene names of bo…
