# Supplementary material for: Large-scale exploration of growth inhibition caused by overexpression of genomic fragments in Saccharomyces cerevisiae
Source: Genome Biol. 2004 Aug 31;5(9):R72. doi: 10.1186/gb-2004-5-9-r72 (PMC522879; doi:10.1186/gb-2004-5-9-r72)
Supplement: Additional data file 8 — The sequences of the oligonucleotides used in this work [file gb-2004-5-9-r72-s8.xls]

## Sheet: Feuil1
rank number	oligonucleotide name	oligonucleotide sequence	cloning site	Use
1	JB_GTA2	5' GTACAGATCTGACCGATCTTTGCAAGTATATATCTGTATG 3'	BglII	Synthesis and cloning of YFL011w-a/AUA1 into pCMha189 and pCMha190
2	JB_GTR2	5' AAACTGCAGCTATGCTAGAACACGCATTTGAC 3'	PstI	Synthesis and cloning of YFL011w-a/AUA1 into pCMha189 and pCMha190
3
4	JB_GTA3	5' GTACAGATCTTCAGACATCGAAGAAGGTAC 3'	BglII	Synthesis and cloning of YMR043w/MCM1 into pCMha189 and pCMha190
5	JB_GTR3	5' AAACTGCAGTTAGTATTGGCCTTGTTGC 3'	PstI	Synthesis and cloning of YMR043w/MCM1 into pCMha189 and pCMha190
6
7	JB_GTA3	5' GTACAGATCTTCAGACATCGAAGAAGGTAC 3'	BglII	Synthesis and cloning of YMR043w/MCM1 into pCMha191
8	JB_MCM1R	5' GTACAGATCTTTAGTATTGGCCTTGTTGC 3'	BglII	Synthesis and cloning of YMR043w/MCM1 into pCMha191
9
10	GB001a	5' GTACAGATCTATGCTTTACTCCAGAGAAT 3'	BglII	Synthesis and cloning of YNL033w into pCMha191
11	GB001r	5' GTACAGATCTCTATAGCAAGCTTGAAGAG 3'	BglII	Synthesis and cloning of YNL033w into pCMha191
12
13	GB002A	5' GTACAGATCTATGAGTACCATTTATAGGGA 3'	BglII	Synthesis and cloning of YJL212c into pCMha191
14	GB002R	5' GTACAGATCTTTACCACCATTTATCATAACC 3'	BglII	Synthesis and cloning of YJL212c into pCMha191
15
16	GB003A	5' GTACGGATCCATGAAATCCAAAACGTGGAT 3'	BamH1	Synthesis and cloning of YHR067w into pCMha191
17	GB003R	5' GTACGGATCCTCAACAGAAAACATCAGCTT 3'	BamH1	Synthesis and cloning of YHR067w into pCMha191
18
19	GB004A	5' GTACAGATCTATGTACAAGTTGGACAATAACG 3'	BglII	Synthesis and cloning of YGR149w into pCMha191
20	GB004R	5' GTACAGATCTTTAATCACTCTTTGAGGATA 3'	BglII	Synthesis and cloning of YGR149w into pCMha191
21
22	GB005A	5' GTACAGATCTATGGTTGGAGGTGCTCTCAT 3'	BglII	Synthesis and cloning of YDL112w into pCMha191
23	GB005R	5' GTACAGATCTTTACATGTGTTGAACTGTAT 3'	BglII	Synthesis and cloning of YDL112w into pCMha191
24
25	GB007A	5' GTACAGATCTATGGATGGAGCCAAATTTG 3'	BglII	Synthesis and cloning of YGL263w into pCMha191
26	GB007R	5' GTACAGATCTTTACACATCATTGCAAGCTG 3'	BglII	Synthesis and cloning of YGL263w into pCMha191
27
28	GB008A	5' GTACGGATCCATGGAAGAAACAATAGAAAATG 3'	BamH1	Synthesis and cloning of YPL043w into pCMha191
29	GB008R	5' GTACGGATCCCTATTTTTTTGCGTGCTTTCTCTTACGC 3'	BamH1	Synthesis and cloning of YPL043w into pCMha191
30
31	GB009A	5' GTACAGATCTATGAATACTTTTTTTCTTTCC 3'	BglII	Synthesis and cloning of YNL003c into pCMha191
32	GB009R	5' GTACAGATCTTTACGCTCTCATTTCTCCAGCCG 3'	BglII	Synthesis and cloning of YNL003c into pCMha191
33
34	JB_P3	5' GTACAGATCTATGACCGATGAGAAACGAGC 3'	BglII	Synthesis and cloning of YOR166c into pCMha191
35	JB_P4	5' GTACAGATCTTCAGGTTGATATAGCATTG 3'	BglII	Synthesis and cloning of YOR166c into pCMha191
36
37	JB_P5	5' GTACAGATCTATGAAGCAATTCAAGTTG 3'	BglII	Synthesis and cloning of YML128c into pCMha191
38	JB_P6	5' GTACAGATCTTTAGTTGAACCCTAATATGC 3'	BglII	Synthesis and cloning of YML128c into pCMha191
39
40	JB_P9	5' GTACAGATCTATGACTGCGTTGCATAGTG 3'	BglII	Synthesis and cloning of YGL023c into pCMha191
41	JB_P10	5' GTACAGATCTTCAGAAACTACTCCAATTC 3'	BglII	Synthesis and cloning of YGL023c into pCMha191
42
43	M1	5' GTACGGATCCATTCTCATGTTTGACAGC 3'	BamHI	Synthesis and cloning of 2 micron replication origin for pCMha191 construction
44	M2	5' CCGGAATTCACTGGCCGTCGTTTTACAAC 3'	EcoRI	Synthesis and cloning of 2 micron replication origin for pCMha191 construction
45
46	EXP3	5' GATCGTTTAAACCATATGTACCCATACGACGTCCCAGACTACGCTGGATCCTGACTGACTGATC 3'	_	linker for tagging of pCM vectors
47	EXP4	5' GGCCGATCAGTCAGTCAGGATCCAGCGTAGTCTGGGACGTCGTATGGGTACATATGGTTTAAAC 3'	_	linker for tagging of pCM vectors
48
49	adap1*	5' pATCCCGGACGAAGGCC 3'	_	linker for bank construction
50	adap2	5' GGCCTTCGTCCGG 3'	_	linker for bank construction
51
52	SEQ1	5' CAGGTTGTCTAACTCCTTCCTTTTCG 3'	_	Sequencing of DNA inserts
53	SEQ4	5' GAGCTCGGTACCCTATGGCA 3'	_	PCR amplification of DNA inserts
54	SEQ8	5' TACTTCTATAGACACGCAAAC 3'	_	PCR amplification of DNA inserts
Table S8. Primers used for gene amplifications, cloning and vector constructions. *: only Adap1 was 5'-phosphorylated
